# Supplementary material for: Transcriptional comparison of the filamentous fungus Neurospora crassa growing on three major monosaccharides D-glucose, D-xylose and L-arabinose
Source: Biotechnol Biofuels. 2014 Feb 28;7:31. doi: 10.1186/1754-6834-7-31 (PMC4015282; doi:10.1186/1754-6834-7-31)
Supplement: Additional file 1: Table S1 — The profiles of RNA-seq reads mapped to the genome of N. crassa and differential expression analysis. [file 1754-6834-7-31-S1.xlsx]

## Sheet: Table S1
Table S1: The profiles of RNA-seq reads mapped to the genome of Neurospora crassa and the differential expression analysis.
															Differential expression analysis
Locus	Annotation	L-arabinose_1		L-arabinose_2			D-glucose_1		D-glucose_2			D-xylose			L-arabinose vs D-glucose differential gen expression significance		D-xylose vs D-glucose differential gen expression significance
		Reads	RPKM	Reads	RPKM		Reads	RPKM	Reads	RPKM		Reads	RPKM		pval		pval
NCU00003	hypothetical protein	1541	50.4001	1040	36.2905		454	16.1149	678	22.3139		817	26.8777		0.0164241		0.34865
NCU00004	universal stress protein family domain-containing protein	2392	63.8538	1884	53.6584		1378	39.9225	2088	56.0886		1810	48.6011		0.768277		1
NCU00005	hypothetical protein	916	17.9827	974	20.4009		465	9.90727	525	10.3714		798	15.7581		0.0768882		0.209973
NCU00006	hypothetical protein	4916	58.9028	4737	60.5562		3469	45.1098	3632	43.7913		4376	52.7403		0.704568		0.607264
NCU00007	pH-response regulator protein palH/rim-21	1783	24.7023	1744	25.7788		791	11.8934	664	9.25703		671	9.35082		0.00281771		0.728699
NCU00008	longevity-assurance protein 1	1645	30.4549	1580	31.2089		1389	27.9085	2700	50.3005		2846	52.999		0.0862713		0.509936
NCU00009	hypothetical protein	0	0	0	0		0	0	0	0		0	0		NA		NA
NCU00010	heavy metal tolerance protein	7896	63.7977	6904	59.5154		2359	20.6856	2057	16.7244		2929	23.8045		2.55483e-06		0.459932
NCU00011	hypothetical protein	5	0.788508	5	0.841274		0	0	0	0		0	0		0.0746453		NA
NCU00013	hypothetical protein	1	0.138503	0	0		0	0	0	0		0	0		1		NA
NCU00014	hypothetical protein	1259	31.7632	1111	29.905		860	23.5472	949	24.0926		1030	26.1383		0.89604		0.798846
NCU00015	hypothetical protein	641	18.7679	586	18.3057		593	18.8433	345	10.1647		621	18.2891		0.885117		0.599687
NCU00017	hypothetical protein	88	1.52023	89	1.64039		34	0.637453	20	0.347676		69	1.199		0.00446656		0.165282
NCU00018	cell division control protein Cdc48	16066	226.792	16098	242.451		12919	197.921	19623	278.743		16151	229.33		0.121276		0.871851
NCU00019	FKH1	830	10.385	710	9.47804		663	9.00296	967	12.1751		773	9.7286		0.160313		0.78545
NCU00021	hypothetical protein	2151	21.1574	2073	21.7546		4396	46.9269	9888	97.8696		7331	72.5314		0.00330412		1
NCU00022	hypothetical protein	807	10.6084	722	10.1261		428	6.10606	456	6.03194		419	5.54026		0.158954		0.801875
NCU00023	ferric reductase	9644	157.439	8443	147.056		3988	70.6568	4601	75.5834		6215	102.056		0.0372499		0.305114
NCU00024	yippee zinc-binding protein	1908	39.3998	1761	38.7977		1588	35.5884	644	13.3819		639	13.2727		0.288323		0.61626
NCU00025	integral membrane protein	2576	57.8705	2343	56.1584		949	23.1377	651	14.7167		870	19.6595		1.72826e-05		0.908256
NCU00026	hypothetical protein	2333	45.9329	2089	43.8812		581	12.4145	252	4.99261		357	7.06999		1.48955e-09		0.870878
NCU00027	hypothetical protein	134	2.85593	122	2.77418		56	1.29531	85	1.82297		63	1.3506		0.18322		0.82855
NCU00028	S-(hydroxymethyl)glutathione dehydrogenase	222	5.20764	212	5.30585		256	6.51734	236	5.5708		215	5.07304		0.104732		0.677687
NCU00029	ZIP metal ion transporter	1281	21.8454	1295	23.562		1023	18.9334	1008	17.2977		768	13.1739		0.935599		0.356552
NCU00030	mitochondrial nuclease	568	15.7522	618	18.2858		699	21.0384	767	21.4046		708	19.7501		0.0407907		0.828205
NCU00031	hypothetical protein	17	1.02307	13	0.834705		4	0.261253	9	0.545028		6	0.363205		0.385517		1
NCU00032	hypothetical protein	2054	27.2028	1777	25.1091		1317	18.9296	1424	18.9776		1532	20.4086		0.56998		0.838522
NCU00033	integral membrane protein	122	5.89444	107	5.51566		69	3.61805	85	4.13256		81	3.93649		0.387186		1
NCU00034	prenyl cysteine carboxyl methyltransferase Ste14	607	23.1852	605	24.6552		468	19.4004	379	14.5673		381	14.6382		0.522612		0.698358
NCU00035	diacylglycerol O-acyltransferase	991	20.159	852	18.4913		615	13.5773	608	12.4456		576	11.7858		0.49815		0.778223
NCU00037	polyadenylation factor subunit 2	1071	17.8688	951	16.9285		758	13.7252	953	15.9999		753	12.637		0.58372		0.626876
NCU00038	C2H2 transcription factor	324	10.9104	340	12.2154		377	13.7778	544	18.4337		480	16.2585		0.0110107		1
NCU00039	hypothetical protein	74	1.42351	61	1.25195		19	0.396665	42	0.813007		38	0.73528		0.141816		0.786379
NCU00040	eukaryotic translation initiation factor 3 110 kDa subunit	7815	90.5282	8446	104.385		9359	117.66	16708	194.759		12829	149.482		0.0116559		0.912839
NCU00041	guanine nucleotide-binding protein subunit gamma	9360	332.284	6852	259.527		6245	240.607	7810	278.999		10000	357.088		0.584059		0.328794
NCU00042	selenoprotein domain-containing protein	361	13.7779	505	20.5635		555	22.9885	493	18.9339		363	13.9355		0.0311992		0.275254
NCU00043	serine/threonine-protein phosphatase PP1	19754	292.597	17662	279.117		10696	171.941	15427	229.94		12737	189.768		0.650254		0.828948
NCU00045	PHD finger domain-containing protein	713	8.0505	690	8.31215		414	5.07313	608	6.90804		617	7.00745		0.839124		0.681292
NCU00046	leucine Rich Repeat domain-containing protein	7513	75.9303	6513	70.2285		2405	26.3791	2500	25.4249		2785	28.3119		0.000202145		0.79802
NCU00047	hypothetical protein	1	0.0904993	5	0.482776		2	0.196434	3	0.273202		3	0.273091		1		0.850315
NCU00048	hypothetical protein	1	0.138503	0	0		1	0.150315	0	0		0	0		0.979882		1
NCU00050	pyruvate dehydrogenase X component	3116	61.7304	3009	63.5997		6347	136.462	8293	165.322		6276	125.062		1.55005e-08		0.542746
NCU00051	hypothetical protein	520	14.5222	589	17.5499		1811	54.8896	2554	71.7741		1785	50.1428		3.5849e-13		0.464211
NCU00052	alpha-methylacyl-CoA racemase	57	1.24142	60	1.3942		15	0.354549	9	0.197243		15	0.328606		0.000188068		0.82871
NCU00054	hypothetical protein	600	13.6136	560	13.5563		164	4.03838	82	1.8722		197	4.49602		4.02624e-07		0.409872
NCU00055	catechol 1,2-dioxygenase 1	466	11.9459	403	11.0222		91	2.53173	67	1.72833		125	3.22318		7.16705e-08		0.392386
NCU00056	3-oxoacyl-[acyl-carrier-protein]-synthase	478	13.4277	454	13.607		401	12.2254	433	12.24		332	9.38111		0.657474		0.481029
NCU00057	ubiquinol cytochrome-c reductase assembly protein Cbp3	421	10.7865	468	12.7931		701	19.4922	984	25.3696		713	18.3752		6.72617e-05		0.551041
NCU00059	hypothetical protein	295	4.94255	334	5.97045		382	6.94601	840	14.1621		715	12.0497		0.0258027		0.81325
NCU00060	WW domain-containing protein	1209	32.274	1124	32.0128		379	10.9801	388	10.4226		443	11.8952		4.2695e-05		0.781623
NCU00061	hypothetical protein	1202	23.9716	1109	23.5969		108	2.33754	76	1.52519		136	2.72818		4.75127e-14		0.458826
NCU00064	hypothetical protein	8005	80.511	5849	62.7634		5785	63.1451	5824	58.9431		5669	57.3511		0.75814		0.834829
NCU00065	tRNA-dihydrouridine synthase 1	570	12.1321	557	12.6488		417	9.63255	892	19.1049		976	20.8956		0.178423		0.461344
NCU00066	pre-mRNA-splicing factor cwc-22	2125	28.1587	1928	27.2578		1422	20.4501	1782	23.7618		1736	23.139		0.949053		0.912182
NCU00067	dolichyl-phosphate mannosyltransferase polypeptide 2	2547	122.194	2151	110.101		2101	109.393	2210	106.691		2496	120.45		0.507868		0.752538
NCU00068	hypothetical protein	2452	26.7074	2304	26.7747		2277	26.9164	2520	27.6204		2791	30.5783		0.250855		0.740514
NCU00069	hypothetical protein	39	2.17452	28	1.66566		52	3.14662	42	2.35649		49	2.74812		0.0284822		1
NCU00070	hypothetical protein	1342	18.512	1219	17.9406		1115	16.6924	1199	16.6432		1217	16.8863		0.643949		1
NCU00071	hypothetical protein	0	0	0	0		0	0	1	0.0843572		0	0		0.761798		1
NCU00072	hypothetical protein	1772	48.9154	1799	52.9839		1139	34.1231	990	27.5001		1021	28.3497		0.298297		0.805919
NCU00073	hypothetical protein	2710	46.7824	2596	47.8133		1973	36.9643	2482	43.1154		2256	39.1736		0.905313		0.925827
NCU00074	hypothetical protein	713	22.0231	923	30.4174		570	19.1076	761	23.6533		441	13.7015		0.909367		0.215338
NCU00075	mitochondrial import inner membrane translocase subunit tim-14	1180	49.2873	1207	53.7887		1664	75.4308	2115	88.8958		1878	78.9024		0.000464088		0.881694
NCU00076	QDE-2-interacting protein	555	9.88811	464	8.82001		314	6.07145	363	6.50796		306	5.48382		0.391855		0.718883
NCU00077	Ku70/Ku80 family protein	1891	29.4328	1644	27.3007		906	15.3042	1183	18.5286		932	14.5914		0.211264		0.649102
NCU00078	hypothetical protein	2313	43.1901	1622	32.314		701	14.2059	901	16.9298		527	9.89831		0.00537178		0.200221
NCU00079	hypothetical protein	2	0.0491096	1	0.0261979		11	0.293138	21	0.518888		41	1.01266		0.000119183		0.26066
NCU00080	DUF1295 domain-containing protein	1556	42.3654	1712	49.7321		1019	30.1105	275	7.53446		280	7.66834		0.0342888		0.656307
NCU00081	DNA topoisomerase 3-beta	655	9.25436	517	7.7934		330	5.06013	358	5.08986		279	3.96507		0.244324		0.524858
NCU00082	hypothetical protein	5	0.386599	3	0.247482		3	0.251741	1	0.0778051		0	0		0.971018		1
NCU00083	hypothetical protein	6534	129.229	6478	136.695		3214	68.9875	3880	77.2203		3619	71.9966		0.0855108		0.942174
NCU00084	hypothetical protein	137	3.69225	124	3.56552		67	1.95969	97	2.63063		81	2.19582		0.304965		0.95667
NCU00085	hypothetical protein	1029	13.7691	1030	14.7047		477	6.92708	524	7.05567		537	7.22778		0.0123354		0.938587
NCU00086	glycosyl hydrolase	10	0.454217	9	0.436151		5	0.246477	3	0.13712		6	0.27413		0.329513		0.772888
NCU00087	6-phosphogluconolactonase	1569	44.8668	1549	47.2591		1962	60.8897	3042	87.5346		2195	63.1362		0.000640761		0.611825
NCU00088	4-nitrophenylphosphatase	545	15.0794	683	20.1622		1327	39.8474	1280	35.6381		1030	28.6659		7.85801e-07		0.416568
NCU00089	MYND domain-containing protein	396	6.14161	345	5.7087		636	10.705	989	15.4348		745	11.6221		2.06907e-05		0.712509
NCU00090	pH-response transcription factor pacC/RIM101	15521	245.661	14215	240.046		3338	57.3383	5306	84.5086		6047	96.2714		4.29487e-06		0.359134
NCU00091	hypothetical protein	1315	15.1301	1345	16.5109		1070	13.3611	1346	15.584		1146	13.263		0.462321		0.778723
NCU00092	rRNA-processing protein efg-1	353	13.0757	353	13.9507		318	12.7838	424	15.8042		451	16.8038		0.152603		0.677515
NCU00093	hypothetical protein	38	2.43076	27	1.84269		7	0.485958	10	0.643689		22	1.41554		0.0262411		0.384423
NCU00095	tetratricopeptide repeat protein 1	3957	40.9263	3801	41.9436		2830	31.7663	3506	36.4894		3373	35.0909		0.966675		0.954222
NCU00096	hypothetical protein	18	1.12579	15	1.00094		4	0.271512	4	0.251746		6	0.377467		0.101562		0.772878
NCU00097	hypothetical protein	179	9.07027	125	6.75785		43	2.36471	88	4.48712		175	8.91963		0.160722		0.0479595
NCU00099	hypothetical protein	0	0	1	0.308977		0	0	0	0		0	0		1		NA
NCU00100	hypothetical protein	1940	25.7143	1363	19.2753		1137	16.356	1100	14.6718		1295	17.2657		0.394819		0.7583
NCU00101	pbn-1	1367	25.5957	1240	24.7714		1428	29.0181	1256	23.665		1067	20.0958		0.197395		0.426075
NCU00102	hypothetical protein	2800	58.1713	2250	49.8729		4804	108.317	1615	33.763		1562	32.6418		0.394998		0.620339
NCU00103	hypothetical protein	938	28.2604	995	31.9838		1514	49.5045	2608	79.0681		2012	60.9741		0.000592455		0.886491
NCU00104	hsp98-like protein	3779	48.7511	4043	55.6471		3076	43.0662	2385	30.9609		3396	44.0674		0.595637		0.588931
NCU00105	60S ribosome subunit biogenesis protein NIP7	402	19.209	407	20.7493		490	25.4108	862	41.448		777	37.3458		0.00519787		0.805458
NCU00106	glutamate 5-kinase	1586	37.1312	1766	44.1121		4528	115.05	2886	67.9908		2911	68.5519		0.000214993		0.587271
NCU00107	mitochondrial inner membrane protease ATP-23	453	16.511	413	16.0604		448	17.7214	524	19.2188		465	17.0479		0.0657184		0.818087
NCU00108	serine/threonine-protein kinase 6	1164	27.9077	1032	26.3987		285	7.41582	294	7.09311		333	8.03078		4.44912e-07		0.79751
NCU00109	TipA protein	932	10.7649	963	11.8673		711	8.91263	759	8.82171		629	7.30778		0.905823		0.577375
NCU00110	hypothetical protein	149	2.51049	116	2.08527		114	2.08459	127	2.15325		125	2.11848		0.664273		1
NCU00111	hypothetical protein	960	48.5935	1022	55.1936		852	46.8047	466	23.7362		589	29.9891		0.707976		0.837362
NCU00112	aminopeptidase P	1249	21.1113	1360	24.5258		1811	33.2211	1630	27.7242		1416	24.0745		0.00517777		0.480345
NCU00114	30S ribosomal protein S10	700	28.0608	700	29.9386		1445	62.8656	2428	97.942		1747	70.4429		3.15834e-05		0.73348
NCU00115	rRNA-processing protein FCF2	423	17.1875	587	25.4472		378	16.6689	850	34.7543		662	27.0565		0.291762		0.922293
NCU00116	CCAAT-binding transcription factor subunit AAB-1	3584	78.5941	3218	75.2903		1841	43.8145	2077	45.8328		1936	42.704		0.172987		0.868067
NCU00117	exocyst complex component Sec15	2614	41.2504	2406	40.5088		2205	37.7637	2449	38.8893		2230	35.3973		0.595515		0.794438
NCU00118	hypothetical protein	52	0.927837	45	0.856667		17	0.3292	10	0.17955		19	0.341007		0.019823		0.734018
NCU00119	Sad1/UNC domain-containing protein	1963	24.2062	1915	25.1946		1546	20.6899	1507	18.6999		1438	17.8364		0.733204		0.759782
NCU00120	hypothetical protein	773	8.87902	709	8.68886		460	5.73438	528	6.10292		568	6.56259		0.256093		0.786297
NCU00121	CLC channel protein	2604	28.7364	2218	26.1146		1014	12.1443	1127	12.5151		3547	39.3726		0.0215894		0.00027643
NCU00122	aspartyl aminopeptidase	2730	58.3666	2334	53.2394		1828	42.4151	1837	39.521		1483	31.8922		0.796236		0.448993
NCU00123	hypothetical protein	1	0.0765763	1	0.0817006		0	0	0	0		0	0		0.85053		NA
NCU00124	hypothetical protein	3830	36.7862	3054	31.2958		1192	12.4252	1224	11.83		1223	11.8155		0.000369422		0.929024
NCU00125	hypothetical protein	478	11.0022	443	10.8789		293	7.31917	320	7.41173		279	6.45948		0.534414		0.737618
NCU00126	hypothetical protein	2261	40.5551	1680	32.1503		672	13.0815	823	14.8546		1003	18.0962		0.000634044		0.460616
NCU00127	hypothetical protein	11527	206.216	12283	234.445		3208	62.2848	1615	29.0734		1845	33.2004		2.05269e-09		0.712736
NCU00128	hypothetical protein	1734	23.8505	2179	31.977		31	0.462758	14	0.193774		28	0.38739		1.30879e-43		0.803947
NCU00129	AMP-binding domain-containing protein	649	13.6735	595	13.3747		70	1.60058	42	0.890437		116	2.4583		2.11952e-15		0.186447
NCU00130	beta-glucosidase	242	5.16234	142	3.23184		103	2.38457	100	2.14659		692	14.8484		0.696518		5.83361e-07
NCU00132	hypothetical protein	278	9.3351	288	10.318		311	11.3338	74	2.50048		120	4.05319		0.837763		0.831043
NCU00133	FACT complex subunit pob-3	2867	62.017	2570	59.3127		2035	47.7739	2464	53.6342		1912	41.6019		0.806009		0.536039
NCU00134	exportin-T	2396	28.7085	2213	28.2902		2462	32.0151	3631	43.7792		3282	39.5552		0.0058755		0.925654
NCU00135	phosphatidyl synthase	931	27.8563	869	27.7412		1013	32.8947	949	28.5731		755	22.7228		0.0762475		0.383897
NCU00136	mitochondrial translation optimization protein	411	8.28303	421	9.05233		472	10.3236	747	15.1491		701	14.2104		0.0030055		0.782364
NCU00137	ssDNA binding protein	811	37.0837	976	47.615		1481	73.4954	1744	80.2467		1286	59.1487		2.72851e-05		0.426441
NCU00138	pheromone receptor pre-1	2155	32.1893	1247	19.8729		81	1.31308	95	1.42793		154	2.31381		4.79858e-09		0.267924
NCU00142	hypothetical protein	1429	18.9201	1442	20.3699		1290	18.5364	1506	20.0648		2031	27.0485		0.183768		0.312433
NCU00143	hypothetical protein	0	0	0	0		0	0	0	0		0	0		NA		NA
NCU00144	hypothetical protein	1169	8.9719	1228	10.0554		5283	44.0041	1298	10.0245		1544	11.9195		0.120031		0.712197
NCU00145	histone H3	1656	54.0503	1647	57.3538		990	35.0684	1157	38.0005		1023	33.5858		0.423233		0.790863
NCU00146	ER-associated proteolytic system protein Der1	804	21.8906	802	23.2974		441	13.0312	353	9.67151		337	9.2294		0.0510329		0.593066
NCU00147	ARD/ARD family protein	948	37.0694	917	38.2568		2292	97.2669	1995	78.4998		1308	51.4466		5.03483e-08		0.116057
NCU00148	short chain dehydrogenase/reductase	1054	17.331	910	15.9645		926	16.5248	774	12.8068		803	13.2813		0.488902		0.776463
NCU00149	hypothetical protein	0	0	0	0		0	0	0	0		0	0		NA		NA
NCU00150	phosphoribosylformimino-5-aminoimidazole carboxamide ribotide isomerase	854	28.9618	749	27.1007		1362	50.1288	1578	53.8509		937	31.9631		7.84799e-06		0.154177
NCU00151	hypothetical protein	198	5.05944	225	6.1341		349	9.67844	512	13.1651		460	11.8232		5.47014e-05		0.948464
NCU00152	GTP binding protein	8581	82.7677	8335	85.7748		1416	14.8228	1852	17.9755		2284	22.1595		8.51712e-11		0.370946
NCU00153	pyridine nucleotide-disulfide oxidoreductase	371	5.49867	371	5.86663		368	5.91936	2989	44.5787		2423	36.1226		0.131042		0.702412
NCU00154	xaa-Pro dipeptidase	885	17.1625	785	16.242		651	13.7013	570	11.1232		584	11.3918		0.920732		0.811541
NCU00155	C6 transcription factor	1380	13.5459	1409	14.7561		1693	18.0355	2453	24.2295		1530	15.1064		0.0030945		0.303231
NCU00157	COP9 signalosome subunit 1	1259	28.1514	1322	31.5382		1559	37.8323	1734	39.0159		1129	25.3928		0.0139756		0.219382
NCU00158	potassium channel regulatory factor	411	12.9545	432	14.5276		258	8.82556	337	10.6888		304	9.63818		0.587665		0.968615
NCU00159	Sin3-associated polypeptide Sap18	334	11.9548	284	10.8454		294	11.4206	324	11.6697		328	11.809		0.208546		0.962783
NCU00160	NADH:ubiquinone oxidoreductase 6.6kD subunit	2633	198.133	1954	156.878		2637	215.357	2780	210.508		2773	209.892		0.0307118		0.951553
NCU00161	hypothetical protein	659	10.81	551	9.6432		666	11.8565	593	9.78838		738	12.1769		0.112335		0.7388
NCU00162	hypothetical protein	1297	27.7792	1439	32.883		988	22.9657	1090	23.4922		876	18.8723		0.680214		0.537338
NCU00163	dolichyl pyrophosphate Glc1Man9GlcNAc2 alpha-1,3-glucosyltransferase	554	15.3729	564	16.6977		540	16.2623	708	19.7696		565	15.7702		0.103584		0.694714
NCU00164	DDT domain-containing protein	2012	21.663	1779	20.4361		1337	15.623	1838	19.9138		1556	16.8517		0.872647		0.85014
NCU00166	isochorismatase domain-containing protein 2A	189	8.04911	205	9.31475		18	0.831958	13	0.557118		144	6.16865		2.52687e-05		0.000199678
NCU00167	hypothetical protein	2066	26.9729	1614	22.4819		1333	18.8873	1551	20.3764		1589	20.8672		0.88386		0.872356
NCU00168	1-acylglycerol-3-phosphate O-acyltransferase	1744	35.8428	1763	38.658		2385	53.197	2909	60.1613		2595	53.6457		0.00185799		0.846917
NCU00169	translocation complex componenet	5609	93.7783	5459	97.378		3274	59.4071	4027	67.7511		3876	65.1842		0.3421		0.960965
NCU00170	DNAJ domain-containing protein	2050	23.4964	2269	27.7468		2339	29.0951	3914	45.1425		3197	36.858		0.00974181		0.96603
NCU00171	calmodulin	1351	36.0848	1278	36.4192		1122	32.524	1038	27.8987		984	26.4366		0.840943		0.692589
NCU00172	MesA protein	1792	25.8617	1793	27.6078		1794	28.0986	2511	36.4657		2316	33.6202		0.0713864		0.929023
NCU00173	esterase D	1763	58.2187	1759	61.9737		898	32.1832	978	32.4988		2969	98.6194		0.186629		0.000520987
NCU00175	hypothetical protein	1647	40.3381	1062	27.7509		544	14.4598	22	0.542203		1284	31.6321		0.0843493		0.0505791
NCU00176	hypothetical protein	8	0.715859	4	0.381882		29	2.8163	4	0.360177		8	0.720061		0.20936		0.861686
NCU00177	phosphoribosylformylglycinamidine cyclo-ligase	2769	48.1312	3035	56.2852		4963	93.6249	5787	101.222		5255	91.8795		1.4073e-06		0.837345
NCU00178	RNA polymerase II elongator complex subunit	250	6.08243	287	7.4499		281	7.4197	348	8.5199		338	8.27172		0.0561207		0.936993
NCU00179	hypothetical protein	0	0	0	0		0	0	0	0		0	0		NA		NA
NCU00180	hypothetical protein	165	2.54414	134	2.20441		122	2.04155	139	2.1567		145	2.24888		0.743535		0.883106
NCU00181	peptidyl-prolyl cis-trans isomerase-like 2	500	11.5643	537	13.2512		439	11.0193	422	9.82152		453	10.5387		0.884522		1
NCU00182	integral membrane protein	2423	47.7442	2174	45.7044		1899	40.6102	1519	30.1192		1927	38.1936		0.811391		0.816307
NCU00183	DUF185 domain-containing protein	472	11.018	478	11.9047		856	21.6859	1238	29.0803		873	20.4983		4.50598e-07		0.516225
NCU00184	hypothetical protein	517	16.2314	558	18.6909		402	13.6972	424	13.3952		474	14.9687		0.813388		0.793725
NCU00185	hypothetical protein	18	0.748568	15	0.665551		19	0.857542	1	0.0418482		6	0.250987		0.665178		0.998656
NCU00186	hypothetical protein	118	3.67566	102	3.38988		93	3.14398	40	1.25381		66	2.06795		0.625423		1
NCU00187	carboxyvinyl-carboxyphosphonate phosphorylmutase	176	6.31375	256	9.79819		641	24.956	269	9.71057		589	21.2536		0.0416942		0.719361
NCU00188	ATG1 protein	3741	34.2384	2833	27.6632		1365	13.5582	1162	10.7016		1811	16.6719		0.000947553		0.334722
NCU00189	hypothetical protein	9	0.949343	4	0.450165		8	0.915827	0	0		10	1.06102		1		0.543334
NCU00192	hypothetical protein	1	0.124436	1	0.132764		0	0	0	0		0	0		0.85053		NA
NCU00193	GPI mannosyltransferase 3	1744	36.9064	1682	37.9763		1856	42.6261	2775	59.093		1964	41.8059		0.0128018		0.53132
NCU00194	ornithine aminotransferase	894	17.0738	1069	21.7821		3425	70.9896	2981	57.289		1967	37.7866		1.1775e-11		0.115628
NCU00195	MFS transporter	3039	63.3294	2818	62.6537		317	7.1693	137	2.87285		1119	23.4556		2.8293e-19		7.06212e-06
NCU00196	rho GTPase activator	6197	59.9059	5329	54.9623		1522	15.9678	1588	15.4474		1987	19.3209		1.55073e-06		0.538711
NCU00197	hypothetical protein	8	0.950918	11	1.39501		3	0.387005	1	0.119611		2	0.239125		0.182887		1
NCU00198	mitochondrial import inner membrane translocase subunit tim-9	1123	86.6898	1563	128.73		1618	135.553	1391	108.052		1034	80.288		0.131643		0.224023
NCU00199	hypothetical protein	3846	28.9228	3686	29.5746		2575	21.0161	3782	28.6201		2905	21.9745		0.591042		0.683561
NCU00200	anthranilate synthase component II	2623	41.0401	2162	36.0908		2729	46.34	3120	49.1227		2800	44.0666		0.00654855		0.790556
NCU00201	hypothetical protein	150	3.37932	108	2.59593		35	0.855754	15	0.340054		33	0.747814		0.000451403		0.739189
NCU00202	coronin-6	5882	114.022	5345	110.545		6290	132.329	11180	218.083		9016	175.799		0.0131657		0.994862
NCU00203	SIR2 family histone deacetylase	9	0.231959	12	0.329975		15	0.419569	10	0.25935		14	0.362943		0.569194		0.905563
NCU00204	hypothetical protein	115	2.44771	112	2.54338		167	3.85764	221	4.73339		200	4.28188		0.000531948		0.995409
NCU00205	hypothetical protein	1046	7.29872	941	7.00545		670	5.07379	737	5.17488		684	4.80079		0.56458		0.843647
NCU00206	cellobiose dehydrogenase	189	2.40253	169	2.29205		53	0.731181	85	1.08728		260	3.32446		0.00616162		0.00367871
NCU00207	oxidoreductase	674	16.8442	590	15.7316		427	11.5814	215	5.40689		202	5.0779		0.0762676		0.557029
NCU00208	hypothetical protein	14	0.453232	4	0.13816		1	0.0351346	1	0.0325769		3	0.0976912		0.0794297		0.660924
NCU00209	hypothetical protein	2367	35.781	2089	33.6918		1199	19.6705	1507	22.9237		1145	17.4101		0.132794		0.537204
NCU00210	nuclear cap binding protein subunit 2	2220	84.3911	1822	73.8964		1257	51.8587	1651	63.1551		1343	51.3525		0.782845		0.716231
NCU00211	mitochondrial ribosomal protein subunit L31	729	38.1119	739	41.22		906	51.4048	1610	84.6986		1278	67.2056		0.00507612		0.967322
NCU00212	histone h4	28942	947.877	22019	769.4		14159	503.268	15364	506.344		14159	466.442		0.178297		0.789556
NCU00213	nuclear protein bimA	1255	15.1244	1190	15.3008		823	10.7641	828	10.0412		796	9.64918		0.479216		0.822186
NCU00214	hypothetical protein	385	21.9269	386	23.455		269	16.6269	284	16.2762		294	16.8425		0.699056		0.959336
NCU00215	hypothetical protein	433	21.7564	465	24.9277		579	31.5733	440	22.2469		449	22.6927		0.0981672		0.649495
NCU00216	NADH-cytochrome b5 reductase 1	2884	74.4505	2825	77.8076		5352	149.945	5330	138.458		4320	112.175		2.92999e-05		0.434767
NCU00218	ADP-ribosylation factor family protein	189	8.19519	186	8.60481		150	7.05881	227	9.90469		167	7.28376		0.274404		0.721868
NCU00219	hypothetical protein	5317	40.2066	4964	40.0492		2426	19.9097	3695	28.1166		3325	25.2909		0.193541		0.905043
NCU00220	hypothetical protein	438	14.5443	493	17.4661		337	12.1448	344	11.4946		318	10.6215		0.725173		0.7821
NCU00221	hypothetical protein	40	0.821024	31	0.678873		10	0.222761	8	0.165236		15	0.309691		0.00437188		0.655225
NCU00222	hypothetical protein	3263	47.96	2521	39.5336		1695	27.038	1614	23.8717		1668	24.6604		0.165262		0.91687
NCU00223	bZIP transcription factor	3580	59.5839	3502	62.1861		1785	32.2423	1891	31.6705		2633	44.0797		0.0623293		0.329221
NCU00224	hypothetical protein	0	0	1	0.168255		1	0.171151	0	0		0	0		0.983801		1
NCU00225	hypothetical protein	8644	217.964	9916	266.77		8806	240.986	20148	511.234		15577	395.089		0.0754875		0.922605
NCU00226	MFS transporter	1928	40.5666	1555	34.9079		653	14.9114	549	11.6239		463	9.79906		0.000429263		0.407371
NCU00227	mitochondrial cation transporter	808	21.7027	743	21.2923		871	25.3901	1020	27.569		1512	40.8504		0.0188551		0.197613
NCU00229	hypothetical protein	19	1.22854	15	1.0348		10	0.701742	2	0.130131		4	0.260157		0.17592		1
NCU00230	protein kinase lkh1	3546	35.4627	3113	33.2157		1978	21.4685	2507	25.2293		2344	23.5794		0.413377		1
NCU00231	hypothetical protein	3	0.0601052	4	0.0855031		0	0	0	0		7	0.141069		0.166205		0.250053
NCU00232	hypothetical protein	791	10.378	752	10.5266		803	11.434	1445	19.0776		1205	15.9026		0.0187947		0.93732
NCU00233	glycoside hydrolase	45	2.38124	58	3.27454		12	0.689152	10	0.532487		21	1.11777		0.000698533		0.534708
NCU00234	hypothetical protein	1952	33.3477	1650	30.0747		1067	19.7831	867	14.9047		1042	17.9059		0.0686736		0.926248
NCU00236	flavoprotein oxygenase	1110	25.2691	1138	27.6401		506	12.5014	545	12.4848		832	19.0516		0.0256622		0.227633
NCU00237	cAMP-specific phosphodiesterase	1252	17.9871	1132	17.3514		882	13.7521	1112	16.076		1049	15.1591		0.752643		1
NCU00238	hypothetical protein	66	0.696185	82	0.922838		60	0.68687	72	0.764242		65	0.689661		0.743182		0.965213
NCU00239	AMP binding domain-containing protein	4004	28.5731	3687	28.0716		1508	11.679	1727	12.4015		1709	12.2672		0.0035969		1
NCU00240	hypothetical protein	1318	23.9737	1356	26.3154		636	12.5551	603	11.0371		567	10.3739		0.00406414		0.717431
NCU00241	hypothetical protein	2224	28.8544	2148	29.7333		1915	26.9643	1720	22.4555		1782	23.2555		0.75917		0.850273
NCU00242	V-SNARE	1984	46.2904	1832	45.6043		598	15.1423	1091	25.6148		1545	36.2593		0.00598529		0.113642
NCU00243	microtubule-associated protein RP/EB family member 1	3413	66.948	3427	71.7211		3370	71.7421	5630	111.129		5088	100.39		0.0228542		0.824683
NCU00244	glycosyl transferase	1023	24.7132	1215	31.3155		280	7.34097	237	5.76128		88	2.13834		1.6913e-07		0.0140555
NCU00245	hypothetical protein	429	24.7574	479	29.4927		73	4.57208	70	4.06504		70	4.06339		1.56883e-09		0.952106
NCU00246	hypothetical protein	1009	19.4645	1054	21.6933		27	0.565274	11	0.213532		18	0.349275		5.4915e-36		1
NCU00247	hypothetical protein	172	8.90442	108	5.9653		23	1.29225	16	0.833518		45	2.34332		0.000912017		0.289427
NCU00248	hypothetical protein	493	19.6148	291	12.3526		396	17.0991	193	7.727		322	12.8865		0.759742		0.904125
NCU00249	hypothetical protein	1182	21.4754	1137	22.0402		1336	26.3434	1813	33.1466		1962	35.8562		0.00266312		0.591298
NCU00250	hypothetical protein	263	13.2564	323	17.3702		7	0.382923	0	0		39	1.97732		3.54807e-27		0.0246653
NCU00251	hypothetical protein	366	3.49078	323	3.28681		264	2.73267	208	1.99628		289	2.77256		0.4011		0.681529
NCU00252	hypothetical protein	222	5.09019	161	3.93857		80	1.99074	87	2.00733		56	1.29155		0.0291596		0.463316
NCU00253	hypothetical protein	417	13.6947	362	12.684		315	11.2271	344	11.3682		315	10.4056		0.775035		0.83006
NCU00254	hypothetical protein	0	0	6	0.902322		1	0.152976	2	0.283679		1	0.141782		0.794798		1
NCU00257	dynactin Arp1 p62 subunit RO2	579	11.1649	627	12.8996		522	10.9242	676	13.1172		466	9.03868		0.180626		0.422335
NCU00258	40s ribosomal protein s7	10108	233.557	10690	263.534		16703	418.857	23310	541.987		19118	444.337		3.33503e-06		0.779874
NCU00259	hypothetical protein	236	19.8888	217	19.5113		173	15.8228	194	16.4519		205	17.3777		0.617721		0.866156
NCU00260	oxidoreductase	1343	39.4428	1394	43.6803		1261	40.1929	375	11.0826		795	23.4855		0.763574		1
NCU00261	CTP synthase	2998	51.7167	2722	50.0978		3116	58.3364	5235	90.8728		4787	83.0623		0.00795312		0.796663
NCU00262	hypothetical protein	959	28.4271	809	25.5855		125	4.0213	184	5.48845		287	8.55731		4.00018e-10		0.154531
NCU00263	serin endopeptidase	989	14.5499	1017	15.963		1497	23.9016	1523	22.5466		1375	20.3473		0.0189176		0.68484
NCU00264	hypothetical protein	605	19.2727	578	19.6448		502	17.3554	666	21.3491		629	20.1549		0.104869		0.929685
NCU00265	hypothetical protein	403	8.56238	831	18.8374		17837	411.296	8435	180.34		51818	1107.42		2.70723e-06		0.000104921
NCU00267	hypothetical protein	122	3.93626	52	1.79002		50	1.7508	15	0.487004		20	0.649076		0.300783		0.782496
NCU00268	hypothetical protein	627	8.73988	422	6.27598		276	4.17532	218	3.05782		315	4.41662		0.0256094		0.603343
NCU00269	histone-lysine N-methyltransferase	899	9.91174	698	8.21063		432	5.16912	619	6.8675		651	7.21959		0.526244		0.627314
NCU00270	hypothetical protein	5118	82.2039	3863	66.1984		3045	53.0789	2299	37.1577		2865	46.2869		0.605965		0.936334
NCU00271	hypothetical protein	5	0.572945	2	0.244514		3	0.373084	2	0.230617		1	0.115262		1		1
NCU00272	ubiquitin ligase subunit CulD	1761	23.9122	1559	22.5859		1158	17.0652	1143	15.6179		1187	16.2126		0.635827		0.973964
NCU00273	hypothetical protein	4330	34.3237	3725	31.5038		2595	22.3247	3423	27.3043		3074	24.5104		0.812466		0.945623
NCU00274	hypothetical protein	2422	12.2003	1861	10.0017		1436	7.85042	1645	8.33834		1707	8.6491		0.837024		0.858803
NCU00275	hypothetical protein	715	12.9023	586	11.2821		404	7.91198	438	7.9534		467	8.47656		0.421467		0.866754
NCU00276	DNA polymerase gamma	718	7.04489	727	7.61054		581	6.18684	898	8.86633		830	8.19162		0.112732		0.834568
NCU00277	hypothetical protein	910	12.9491	1022	15.516		504	7.78344	498	7.13092		610	8.73111		0.0507426		0.663879
NCU00278	hypothetical protein	1407	40.4279	1353	41.4778		1613	50.2995	1645	47.5631		1319	38.1218		0.04517		0.452332
NCU00279	hypothetical protein	370	7.59774	411	9.00441		238	5.30398	253	5.22782		249	5.14308		0.477827		0.958247
NCU00280	hypothetical protein	780	11.0368	925	13.9643		822	12.623	1009	14.3667		931	13.2507		0.222395		0.94161
NCU00281	UDP-glucose,sterol transferase	878	8.9607	880	9.58211		333	3.68837	121	1.24266		251	2.57669		5.90914e-06		0.885691
NCU00282	hypothetical protein	967	9.53503	787	8.27945		225	2.4078	99	0.98231		225	2.23162		1.72121e-09		0.632224
NCU00283	hypothetical protein	613	9.54738	607	10.0866		300	5.07093	210	3.29125		379	5.93751		0.0206983		0.350352
NCU00284	hypothetical protein	43	1.40733	33	1.15231		13	0.461756	9	0.296406		17	0.55965		0.0042558		0.684257
NCU00285	hypothetical protein	994	14.0399	1088	16.396		236	3.61769	175	2.48733		455	6.46443		1.31127e-08		0.0455557
NCU00287	hypothetical protein	514	8.38252	453	7.88208		723	12.7965	500	8.20539		437	7.1686		0.0305873		0.393577
NCU00288	hypothetical protein	4	0.147708	9	0.354583		13	0.520992	7	0.260112		10	0.371438		0.57097		1
NCU00289	TAH-1	1198	17.49	995	15.4984		743	11.7724	948	13.927		971	14.2592		0.600092		0.78056
NCU00290	ABC transporter	1660	35.7462	1477	33.9339		11	0.257073	11	0.238359		18	0.389884		8.13264e-47		0.644132
NCU00291	hypothetical protein	863	28.5577	755	26.6557		462	16.5919	568	18.9138		575	19.1391		0.31195		0.850169
NCU00292	cholinesterase	8406	176.093	7698	172.053		29	0.659317	33	0.695641		2052	43.2387		5.82559e-64		8.64939e-28
NCU00293	NADH pyrophosphatase	639	17.4978	640	18.698		400	11.8874	563	15.5135		994	27.3786		0.851742		0.0456073
NCU00294	60S ribosomal protein L10a	30219	1049.4	28667	1062.12		44676	1683.75	59381	2075.04		59336	2072.62		2.64362e-05		0.78352
NCU00295	hypothetical protein	2192	40.7873	2257	44.8071		1937	39.1162	1618	30.2956		1667	31.2005		0.8763		0.747979
NCU00296	hypothetical protein	43	1.34031	33	1.09744		3	0.101485	3	0.094097		17	0.533		0.000122688		0.230631
NCU00297	hypothetical protein	1	0.143494	3	0.45929		0	0	0	0		1	0.144337		0.565074		0.669749
NCU00298	MFS monocarboxylate transporter	40	1.2468	59	1.96209		22	0.744221	20	0.627313		27	0.84653		0.0568726		0.777911
NCU00299	peroxisomal D3,D2-enoyl-CoA isomerase	529	22.0764	644	28.6741		140	6.3408	181	7.60098		392	16.4551		0.00150546		0.028754
NCU00300	PQ loop repeat protein	222	4.24318	276	5.62832		218	4.52208	198	3.80822		331	6.36368		0.914667		0.278282
NCU00301	Sas10/Utp3 family protein	713	15.2301	788	17.9585		1057	24.5036	1672	35.9391		1338	28.7482		0.000586681		0.858495
NCU00302	3-ketodihydrosphingosine reductase tsc-10	410	14.4266	479	17.9823		407	15.5423	472	16.7124		423	14.9714		0.36654		0.833647
NCU00303	smr domain-containing protein	1110	44.3477	1243	52.9846		1228	53.2462	1411	56.7274		1537	61.768		0.165742		0.742906
NCU00304	hypothetical protein	1412	37.4005	1737	49.0878		3212	92.3338	2656	70.7927		1701	45.3198		1.42251e-05		0.0832701
NCU00305	short chain dehydrogenase	345	10.622	309	10.1503		139	4.64456	133	4.12056		151	4.67634		0.0199809		0.883389
NCU00306	MFS multidrug transporter	1159	20.2195	1175	21.8704		467	8.84192	115	2.01884		100	1.7548		0.0147934		0.614038
NCU00307	hypothetical protein	3	0.401543	8	1.14244		1	0.145262	1	0.134688		2	0.269267		0.362713		0.742572
NCU00308	NOL1/NOP2/Sun domain family protein	184	3.35708	153	2.97828		152	3.00975	300	5.50786		303	5.56068		0.0825132		0.581611
NCU00309	WSC domain-containing protein	16879	282.996	14462	258.698		7049	128.264	11669	196.873		8224	138.694		0.945354		0.676666
NCU00310	hypothetical protein	223	2.47635	195	2.31033		208	2.50676	314	3.50877		280	3.12757		0.0594404		0.941763
NCU00311	VTS1	4640	68.3044	4553	71.5087		4664	74.5129	5447	80.6874		5539	82.0169		0.101315		0.883253
NCU00312	hypothetical protein	48	2.55698	20	1.1367		13	0.751575	3	0.160815		20	1.07166		0.129563		0.415605
NCU00313	hypothetical protein	0	0	0	0		0	0	0	0		0	0		NA		NA
NCU00314	hypothetical protein	71	3.06471	57	2.62505		14	0.655846	21	0.912155		17	0.738111		0.00443054		1
NCU00315	60S ribosomal protein L29	8687	418.022	8168	419.35		12798	668.366	16121	780.62		13304	643.952		4.27604e-05		0.692353
NCU00316	peroxisomal adenine nucleotide transporter 1	692	18.2889	771	21.7403		557	15.9764	763	20.2919		703	18.6886		0.375795		0.954633
NCU00317	calpain-like protease palB/rim-13	801	11.9496	689	10.9666		304	4.92196	449	6.74041		378	5.67225		0.0510487		0.926634
NCU00318	hypothetical protein	24	0.522701	17	0.395023		8	0.189093	19	0.416403		9	0.197163		0.631989		0.84672
NCU00319	hypothetical protein	49	1.84362	69	2.76984		59	2.40918	105	3.97541		89	3.36827		0.0817028		0.928776
NCU00320	hypothetical protein	2193	11.782	1804	10.3407		1320	7.69659	1575	8.51491		1338	7.23069		0.803159		0.718075
NCU00321	hypothetical protein	1854	26.6439	2694	41.3063		4097	63.8993	4390	63.4848		4759	68.7931		2.85158e-06		0.826384
NCU00322	hypothetical protein	797	36.0298	756	36.4634		244	11.9712	63	2.86591		120	5.45666		0.141183		0.922053
NCU00324	hypothetical protein	1405	19.4484	1384	20.4397		1096	16.465	1265	17.6204		1202	16.7361		0.905619		0.942476
NCU00325	hypothetical protein	709	17.1972	738	19.0985		570	15.0048	612	14.9376		638	15.5659		0.967643		0.924174
NCU00326	calcium homeostasis protein Regucalcin	2365	46.5438	2630	55.2226		2870	61.2992	1866	36.9539		2109	41.7492		0.236215		0.746823
NCU00327	hypothetical protein	10	0.884882	8	0.755277		7	0.672242	0	0		3	0.267023		0.403182		1
NCU00329	VAD-1	142	2.49642	92	1.72563		91	1.73626	84	1.48603		139	2.45802		0.910708		0.374378
NCU00330	hypothetical protein	277	6.559	247	6.24002		121	3.10947	132	3.14521		178	4.23955		0.0429599		0.493796
NCU00331	hypothetical protein	319	5.2927	284	5.02731		193	3.47525	324	5.4094		308	5.14019		0.575626		0.73148
NCU00332	hypothetical protein	1037	23.7658	1224	29.9285		1049	26.091	351	8.09465		523	12.0564		0.662911		0.840923
NCU00333	ADP-ribosylation factor family protein	302	9.70454	252	8.63972		180	6.27745	243	7.85764		214	6.91709		0.90446		0.957432
NCU00334	3' exoribonuclease	352	11.632	349	12.3046		333	11.9426	354	11.7715		422	14.027		0.380475		0.659014
NCU00335	pre-mRNA-splicing factor cwc15	896	32.2153	843	32.338		719	28.056	719	26.0136		845	30.5599		0.933484		0.731066
NCU00336	U3 small nucleolar RNA-associated protein 10	922	7.5881	858	7.53391		964	8.61037	2466	20.4227		1995	16.5153		0.0653129		0.831571
NCU00337	nuclear export protein Noc3	315	6.47112	389	8.52609		474	10.5679	912	18.8531		808	16.6964		0.0105532		0.798873
NCU00338	aspartic proteinase	120	3.11125	127	3.51308		206	5.79647	177	4.6179		293	7.64122		0.00561349		0.334661
NCU00339	hypothetical protein	0	0	0	0		0	0	1	0.0684951		0	0		0.761798		1
NCU00340	transcription factor steA	10410	123.217	8900	112.394		8422	108.188	10844	129.16		16792	199.924		0.212757		0.101646
NCU00343	hypothetical protein	0	0	2	0.181105		1	0.0921114	1	0.085406		0	0		1		1
NCU00344	hypothetical protein	959	15.7581	841	14.7439		990	17.6548	973	16.0885		905	14.958		0.0841752		0.720275
NCU00345	hypothetical protein	769	9.26515	698	8.97248		640	8.36852	722	8.75349		685	8.30154		0.350962		0.920204
NCU00346	EBDP2	1091	33.2899	801	26.0766		539	17.8492	587	18.0237		754	23.142		0.234431		0.473763
NCU00347	peroxin-26 Pex26-Penicillium chrysogenum	1868	39.8126	1871	42.545		1014	23.4544	1032	22.133		1284	27.5264		0.0452489		0.5828
NCU00348	pre-mRNA splicing factor	511	27.4045	513	29.3528		622	36.2021	603	32.5414		609	32.8519		0.045266		0.896151
NCU00349	hypothetical protein	513	13.5356	533	15.0044		440	12.5996	325	8.62902		387	10.271		0.701648		0.943406
NCU00350	epoxide hydrolase	868	26.0365	825	26.4027		1001	32.5867	1419	42.8315		1108	33.4306		0.0058952		0.700524
NCU00351	cript family protein	448	15.0014	442	15.791		354	12.8647	291	9.80541		322	10.8456		0.602695		0.919556
NCU00352	phospholipid-transporting ATPase	3143	27.3012	3026	28.0438		2639	24.8782	2407	21.0393		2745	23.984		1		0.901077
NCU00353	hypothetical protein	10	0.894824	8	0.763763		9	0.874023	8	0.720353		8	0.720061		0.605074		1
NCU00354	hypothetical protein	2	0.530929	2	0.566458		8	2.30483	2	0.534262		6	1.60214		0.189724		0.863318
NCU00355	catalase-3	3778	58.6506	6961	115.296		11937	201.117	6775	105.837		13916	217.303		0.0181244		0.434121
NCU00356	nucleoside transporter	701	13.672	611	12.7141		345	7.30255	261	5.12237		577	11.3196		0.0238302		0.095534
NCU00357	hypothetical protein	2088	32.9716	1915	32.2634		1703	29.1855	1889	30.0165		2004	31.8309		0.534099		0.841465
NCU00358	hypothetical protein	128	3.64717	158	4.80324		117	3.61805	121	3.46936		143	4.09849		0.959675		0.7516
NCU00359	YEATS family protein	347	6.60068	400	8.11802		490	10.1157	598	11.4466		517	9.89217		0.00214941		0.800371
NCU00360	NAD dependent epimerase/dehydratase	260	5.43233	367	8.18107		423	9.59171	397	8.34682		318	6.68315		0.0222713		0.441593
NCU00361	pre-mRNA-splicing factor syf-2	33	1.21577	36	1.41505		29	1.15952	25	0.926823		27	1.00056		1		1
NCU00362	hypothetical protein	378	6.62347	354	6.61802		159	3.02366	166	2.92698		257	4.52969		0.00374176		0.308476
NCU00363	hypothetical protein	41	0.857011	49	1.09277		15	0.34028	5	0.10517		17	0.357432		0.00208741		0.628404
NCU00364	hypothetical protein	244	7.52692	233	7.66857		336	11.2489	229	7.10855		240	7.44698		0.064615		0.642033
NCU00365	hypothetical protein	864	94.2581	859	99.9837		355	42.0316	208	22.8342		201	22.0568		0.0219297		0.555246
NCU00366	eukaryotic translation initiation factor 5	11507	219.763	11554	235.426		8924	184.967	11243	216.069		10520	202.092		0.966498		0.995733
NCU00367	hypothetical protein	4	0.0656819	6	0.105116		0	0	0	0		0	0		0.0331854		NA
NCU00368	hypothetical protein	290	5.78832	263	5.60069		184	3.9858	141	2.83199		162	3.25246		0.15257		0.939332
NCU00369	dephospho-CoA kinase	421	10.3058	390	10.1858		354	9.4047	312	7.68549		307	7.55926		0.985567		0.757867
NCU00370	hypothetical protein	55	1.82507	56	1.9826		13	0.468169	18	0.601045		18	0.600801		0.00281487		0.877406
NCU00371	mitochondrial import inner membrane translocase subunit tim23	741	21.1895	811	24.7431		2005	62.2242	3050	87.7648		1996	57.4123		3.7673e-08		0.407044
NCU00372	hypothetical protein	910	8.42043	853	8.42118		1145	11.4985	2218	20.6525		1650	15.3574		0.0117419		0.931686
NCU00373	hypothetical protein	4195	53.9285	4405	60.4176		1479	20.6347	2028	26.2345		2856	36.9306		0.0101391		0.167677
NCU00375	hypothetical protein	79	2.7983	84	3.17451		32	1.23015	18	0.64159		49	1.74584		0.00326367		0.366405
NCU00376	GTR/RAG family GTPase Gtr2	683	14.7342	604	13.9019		893	20.9074	851	18.4736		763	16.5566		0.0148243		0.614743
NCU00377	LMBR1 domain-containing protein	1252	22.3395	1307	24.8814		937	18.1447	754	13.5381		931	16.7094		0.413195		0.876419
NCU00378	aldehyde dehydrogenase	2835	66.7981	3488	87.6836		1811	46.3097	1642	38.9316		1134	26.8761		0.11486		0.176383
NCU00379	hypothetical protein	1635	31.3382	1764	36.0733		1165	24.234	1190	22.952		1449	27.9362		0.508842		0.622036
NCU00380	hypothetical protein	83	2.04119	44	1.15449		2	0.05338	3	0.0742412		2	0.0494741		1.9289e-09		1
NCU00382	hypothetical protein	1933	24.4289	1416	19.0927		2182	29.9274	2662	33.8531		3030	38.5174		0.00525683		0.577977
NCU00384	hypothetical protein	2	0.246944	3	0.395203		1	0.134002	0	0		1	0.124197		0.478407		0.758566
NCU00385	ATP synthase subunit delta	3816	254.313	4310	306.456		7268	525.675	8882	595.646		6859	459.793		7.28902e-06		0.523771
NCU00386	hypothetical protein	264	4.92384	213	4.23848		111	2.24681	94	1.76419		173	3.24554		0.0261406		0.285265
NCU00387	3-oxo-5-alpha-steroid 4-dehydrogenase	85	1.68741	76	1.60971		101	2.17604	144	2.87662		82	1.63741		0.00834241		0.395043
NCU00388	hypothetical protein	6277	46.43	6075	47.9428		4684	37.6016	5083	37.8342		5277	39.2622		0.839506		0.917308
NCU00389	developmentally regulated GTP-binding protein 1	847	23.3004	911	26.738		1041	31.0794	1423	39.3914		1269	35.1142		0.00507483		0.969217
NCU00391	hypothetical protein	0	0	3	0.494963		2	0.335655	1	0.15561		0	0		0.906137		1
NCU00392	hypothetical protein	822	13.1762	605	10.3467		680	11.8296	1064	17.1623		1310	21.1217		0.0451313		0.27603
NCU00395	mRNA processing protein	962	23.979	1029	27.3655		1986	53.7253	2961	74.2699		1857	46.5597		3.95545e-07		0.323935
NCU00396	pre-mRNA-splicing factor rse-1	3766	37.592	3604	38.3823		2850	30.8747	4189	42.0769		3789	38.0436		0.331603		0.927175
NCU00397	hypothetical protein	877	38.2007	997	46.3339		1796	84.9027	618	27.0881		1143	50.0795		0.27365		0.995377
NCU00398	hypothetical protein	1432	32.2613	1240	29.8051		945	23.1054	1009	22.8743		1046	23.7035		0.597685		0.94177
NCU00399	cell wall protein PhiA	27	0.676893	125	3.34347		1060	28.8406	84	2.11911		83	2.09303		0.125367		0.660069
NCU00400	hypothetical protein	408	5.09159	354	4.71333		265	3.58907	259	3.25245		255	3.20092		0.506921		0.874865
NCU00401	hypothetical protein	2695	51.9261	2166	44.5263		1094	22.8764	827	16.0343		1933	37.4628		0.00824623		0.0440455
NCU00403	dTDP-D-glucose 4,6-dehydratase	908	15.413	747	13.5286		401	7.38733	167	2.85256		356	6.07844		0.0246692		0.756629
NCU00404	RNA processing factor 1	727	19.3854	700	19.9145		1012	29.2863	1400	37.5653		1197	32.1053		8.93396e-05		0.882195
NCU00405	glycyl-tRNA synthetase 1	3769	68.5298	4078	79.1101		8742	172.507	8855	162.017		6670	121.989		3.95761e-08		0.326842
NCU00406	protein kinase CHM1	4337	56.6842	4611	64.2982		6397	90.7385	8086	106.347		7432	97.7057		0.0015391		0.955258
NCU00407	hypothetical protein	632	12.961	461	10.0868		384	8.54667	271	5.59255		264	5.44589		0.229097		0.526787
NCU00408	hypothetical protein	191	10.2317	245	14.0027		518	30.1153	691	37.2486		540	29.0971		8.07257e-08		0.668554
NCU00409	chorismate mutase/prephenate dehydratase	252	5.72041	264	6.39384		862	21.2362	749	17.1091		613	13.9968		3.03802e-11		0.374859
NCU00410	eukaryotic release factor 1	4426	85.7277	4624	95.5562		4990	104.895	6754	131.64		5425	105.694		0.0168016		0.704198
NCU00411	hypothetical protein	563	17.9109	584	19.8222		618	21.3373	590	18.8877		489	15.648		0.175628		0.486599
NCU00412	hypothetical protein	1389	26.1717	1224	24.6061		857	17.5248	1032	19.5671		1111	21.0565		0.739401		0.724911
NCU00413	60S ribosomal protein L2	20782	713.903	20052	734.921		33873	1262.84	45666	1578.57		36984	1277.93		2.58058e-06		0.715581
NCU00414	adenosine kinase	9149	242.873	8970	254.056		14097	406.14	16932	452.306		10970	292.924		4.50887e-06		0.232929
NCU00415	hypothetical protein	2534	25.0535	2535	26.7406		2064	22.147	3093	30.7723		2674	26.5929		0.3028		0.982449
NCU00416	C2H2 type zinc finger domain-containing protein	212	7.44315	189	7.07968		175	6.66809	133	4.69884		143	5.05008		0.72016		0.817603
NCU00417	cell cycle control protein cwf14	639	32.7264	624	34.0967		707	39.297	812	41.8477		756	38.9458		0.0504357		0.8949
NCU00418	NADH:ubiquinone oxidoreductase 14.8kD subunit	3451	236.248	3347	244.461		5181	384.928	4361	300.419		3524	242.662		0.00277727		0.294026
NCU00419	DNA-directed RNA polymerase I and III polypeptide	344	17.8088	260	14.3609		438	24.609	865	45.0621		740	38.5346		0.00590281		0.845186
NCU00420	hypothetical protein	4993	61.9537	4434	58.6992		3717	50.0542	3835	47.8838		4086	50.9971		0.866681		0.913994
NCU00421	SWI-SNF complex subunit	1230	25.0101	1170	25.3821		827	18.2498	875	17.9035		770	15.7487		0.476729		0.683716
NCU00422	curved DNA-binding protein	4265	111.061	4462	123.966		5719	161.624	8835	231.509		6564	171.931		0.000361868		0.662369
NCU00423	hypothetical protein	2281	19.7992	2067	19.1423		1330	12.529	1657	14.4731		1710	14.93		0.344193		0.781782
NCU00424	Spo76 protein	3985	32.9956	3889	34.3555		2662	23.921	3411	28.4202		3096	25.7852		0.759054		0.940845
NCU00425	hypothetical protein	1	0.0704773	0	0		0	0	0	0		0	0		1		NA
NCU00426	hypothetical protein	248	8.18959	270	9.51273		224	8.02788	341	11.3314		236	7.83906		0.179038		0.589151
NCU00427	hypothetical protein	536	7.87577	523	8.19901		513	8.18066	668	9.87695		557	8.23238		0.0941189		0.781934
NCU00428	DNA repair and recombination protein pif1	1156	16.1043	943	14.0161		895	13.5316	1048	14.6914		748	10.4816		0.420384		0.384743
NCU00430	Na(+)/H（+) antiporter 2	4343	45.114	4224	46.814		3390	38.2176	4535	47.4041		4848	50.6554		0.530508		0.623246
NCU00431	mitochondrial import receptor subunit Tom22	1917	66.911	1981	73.7719		3141	118.983	4553	159.916		3897	136.819		2.47041e-06		0.924127
NCU00432	hypothetical protein	4054	34.2313	3619	32.6031		3044	27.895	3511	29.8324		4338	36.8443		0.762784		0.460711
NCU00434	protein phosphatase 2C isoform beta	3324	44.9951	2761	39.8751		2198	32.2905	2137	29.109		1933	26.3195		0.677615		0.634837
NCU00435	SNF7 family protein	1322	44.2057	1329	47.4136		1033	37.4878	1021	34.355		1002	33.702		0.904356		0.845074
NCU00436	GTPase FZO1	2201	31.8413	2112	32.5983		2295	36.0326	2650	38.5775		2575	37.4705		0.0462293		0.993305
NCU00437	nitrilase	47	1.57271	50	1.78506		31	1.12578	42	1.41422		91	3.06291		0.566902		0.134233
NCU00438	adenosine deaminase	196	7.08441	170	6.55583		179	7.02171	222	8.07455		190	6.90785		0.114155		0.836669
NCU00439	hypothetical protein	2	0.186291	0	0		0	0	2	0.18746		1	0.0936921		1		1
NCU00440	guanine nucleotide-binding protein beta subunit	11482	175.85	8695	142.077		9658	160.529	13990	215.606		16570	255.263		0.057924		0.352179
NCU00441	phosducin	1518	29.084	1233	25.2044		1147	23.85	1699	32.7562		1950	37.5802		0.124277		0.407509
NCU00442	hypothetical protein	2096	25.8063	2011	26.4167		1355	18.1058	764	9.46556		1027	12.7188		0.0468473		0.929321
NCU00443	ran-specific GTPase-activating protein 1	6227	173.599	6340	188.577		7795	235.845	9482	266.003		6768	189.789		0.00846185		0.37777
NCU00444	transcription initiation factor TFIID subunit 14	3397	64.1078	3112	62.6594		2717	55.6477	3162	60.0475		2605	49.4498		0.449693		0.617732
NCU00445	hypothetical protein	1055	12.2716	1092	13.552		801	10.1117	981	11.4825		820	9.59409		0.925773		0.718234
NCU00446	acetoacetyl-CoA synthase	374	6.08273	346	6.00391		432	7.62524	592	9.68873		417	6.82189		0.00253476		0.505418
NCU00447	serine palmitoyltransferase 2	6630	105.042	5121	86.5632		5107	87.8125	6020	95.9758		6763	107.778		0.283555		0.636042
NCU00448	hypothetical protein	554	8.96145	511	8.81902		470	8.25105	401	6.52726		341	5.54836		0.922298		0.451922
NCU00449	hypothetical protein	53	2.6408	60	3.18965		3	0.162227	1	0.0501393		9	0.451071		4.0558e-09		0.420672
NCU00450	sucrose transporter	3394	49.3691	3164	49.1034		2532	39.9715	1202	17.5941		1582	23.1468		0.124199		0.831481
NCU00451	hypothetical protein	170	4.41959	164	4.54892		1711	48.2754	453	11.8508		471	12.3167		0.0304232		0.664155
NCU00453	sodium/hydrogen exchanger 3	1653	31.3936	1587	32.1571		1407	29.0005	1193	22.7996		1114	21.2812		0.999956		0.562734
NCU00454	hypothetical protein	2116	43.3577	1749	38.2359		521	11.5859	369	7.60842		1003	20.6725		1.36223e-07		0.0240094
NCU00455	mapkkk cascade protein kinase regulator ste50	2634	41.3612	2289	38.349		2013	34.3055	2311	36.517		2099	33.1536		0.71432		0.825381
NCU00456	hypothetical protein	241	13.4846	262	15.6406		910	55.2593	547	30.7983		441	24.82		0.000580347		0.388726
NCU00457	translation initiation factor 4B	4328	72.3103	4447	79.2704		5544	100.526	10765	180.986		8796	147.822		0.0110674		0.924266
NCU00458	hypothetical protein	469	17.5082	527	20.9899		668	27.0638	912	34.2595		649	24.37		0.00127418		0.499446
NCU00459	hypothetical protein	1926	9.1129	1716	8.66261		1197	6.14663	2081	9.9081		2534	12.06		0.585532		0.263397
NCU00461	NAD-specific glutamate dehydrogenase	11284	117.292	15051	166.917		2052	23.1486	1607	16.8089		7351	76.8586		1.38844e-10		1.5399e-05
NCU00462	hypothetical protein	3	0.282743	2	0.201109		0	0	0	0		0	0		0.378785		NA
NCU00463	kynureninase	823	19.3819	794	19.9503		1421	36.319	1140	27.0159		796	18.8561		0.000107679		0.138278
NCU00464	60S ribosomal protein L32	23030	1368.73	21123	1339.4		33591	2166.65	45883	2744.05		42408	2535.2		7.10187e-06		0.948113
NCU00465	chaperone dnaJ	1882	39.5813	1940	43.5315		2548	58.1584	3546	75.0459		2424	51.2796		0.000854493		0.411213
NCU00466	glutamyl-tRNA synthetase	419	8.78129	448	10.0174		730	16.6039	1031	21.7431		585	12.3322		8.8644e-06		0.205767
NCU00467	CSN-5	956	27.3868	1050	32.0925		1251	38.894	1127	32.4881		916	26.3949		0.0387868		0.37906
NCU00468	prephenate dehydrogenase	621	16.7648	620	17.8578		885	25.9293	1121	30.4529		806	21.8868		0.00144027		0.452472
NCU00469	alpha-tubulin suppressor protein Aats1	0	0	2	0.0593495		1	0.0301855	0	0		0	0		0.993973		1
NCU00470	DNA repair protein Rad9	368	5.59833	376	6.10281		361	5.9602	334	5.11299		226	3.45829		0.288008		0.23921
NCU00471	hypothetical protein	322	7.46184	322	7.96118		284	7.14252	187	4.36063		105	2.44749		0.958932		0.134657
NCU00472	CDC37	1481	28.4321	1506	30.8468		2128	44.3372	2994	57.8394		2555	49.3386		0.000144399		0.888729
NCU00473	hypothetical protein	204	4.83285	202	5.1057		827	21.2628	300	7.15175		670	15.9658		0.0553108		0.817832
NCU00474	hypothetical protein	5	0.250438	6	0.320636		0	0	0	0		0	0		0.0746634		NA
NCU00475	40S ribosomal protein S18	33367	1306.88	29535	1234.2		48311	2053.56	65471	2580.39		56486	2225.37		1.14343e-05		0.87202
NCU00476	UPF0023 family protein	483	14.5612	472	15.1818		687	22.4776	797	24.1783		579	17.5578		0.00171312		0.416487
NCU00477	carboxypeptidase Y	13660	277.519	14374	311.566		9084	200.291	6886	140.775		6440	131.604		0.0495774		0.432619
NCU00478	hypothetical protein	3444	30.6399	2008	19.0598		576	5.56146	814	7.28729		843	7.54385		9.33535e-05		0.663723
NCU00480	ubiquitin C-terminal hydrolase	3772	28.3887	3728	29.9351		2863	23.385	4263	32.2854		3307	25.0351		0.427662		0.717275
NCU00481	a-pheromone processing metallopeptidase Ste23	3511	37.315	3227	36.5917		2192	25.2834	2685	28.7154		2385	25.4966		0.771961		0.841857
NCU00483	hypothetical protein	447	8.67206	421	8.7142		447	9.41163	790	15.4227		650	12.6844		0.0350279		1
NCU00484	NADH:ubiquinone oxidoreductase 18.4kD subunit	3810	135.056	3513	132.861		4181	160.847	4020	143.395		4032	143.764		0.0347142		0.852344
NCU00485	hypothetical protein	6	0.838309	5	0.745339		0	0	0	0		1	0.140538		0.0920781		0.669749
NCU00486	hypothetical protein	4402	52.3112	3839	48.6737		3193	41.18	2374	28.3886		1950	23.3089		0.698303		0.276243
NCU00487	hypothetical protein	200	6.51891	250	8.69393		277	9.79868	468	15.35		440	14.4258		0.00431523		0.739212
NCU00488	protein phosphatase PP2A regulatory subunit A	6820	105.056	6599	108.454		6148	102.781	7763	120.333		6625	102.651		0.168247		0.774271
NCU00489	cytoplasmic ribosomal protein 10	14303	351.568	15959	418.523		26020	694.117	31608	781.803		28577	706.547		6.88014e-06		0.869699
NCU00490	DUF803 domain membrane protein	3907	54.2232	3311	49.0266		2798	42.1437	2698	37.6792		2852	39.8137		0.78677		0.984851
NCU00491	hypothetical protein	0	0	0	0		0	0	0	0		0	0		NA		NA
NCU00492	hypothetical protein	2602	28.2062	2288	26.4621		2170	25.5294	1947	21.2384		2073	22.6036		0.78427		0.913015
NCU00493	coatomer subunit delta	4114	90.2165	4092	95.7389		4090	97.3392	5112	112.806		4652	102.613		0.0991009		0.919266
NCU00494	hypothetical protein	684	11.1817	629	10.9706		503	8.92403	454	7.46834		329	5.40988		0.697546		0.272642
NCU00495	SipA3	1377	12.8037	1356	13.4521		1008	10.1719	1281	11.9858		1473	13.7767		0.882862		0.529685
NCU00496	hypothetical protein	86	1.64441	83	1.69325		56	1.1621	88	1.69322		73	1.40403		0.889686		1
NCU00497	hypothetical protein	568	16.2814	498	15.2301		409	12.7236	417	12.0281		347	10.0049		0.858844		0.572252
NCU00498	molybdenum cofactor biosynthesis protein 1 B	645	10.5658	633	11.0631		820	14.578	654	10.7805		653	10.7596		0.0266168		0.645439
NCU00499	all development altered-1	8500	170.512	8852	189.457		6901	150.242	4030	81.3505		4494	90.6801		0.180814		0.705647
NCU00500	hypothetical protein	155	6.00199	107	4.42057		19	0.798473	41	1.59759		65	2.53174		7.33888e-05		0.255616
NCU00501	nucleolar complex protein 4	731	13.7682	740	14.8704		682	13.9407	1407	26.6668		1265	23.9657		0.0751259		0.752651
NCU00502	ATP synthase subunit 4	6712	200.327	6532	208.001		12071	390.997	16829	505.433		12475	374.515		7.42253e-07		0.554383
NCU00503	nonselective cation channel protein	1516	26.0482	1441	26.4164		552	10.2934	623	10.7717		616	10.6463		0.000394255		1
NCU00504	hypothetical protein	130	5.05441	117	4.85338		154	6.49816	234	9.15505		184	7.19592		0.00250058		0.839971
NCU00505	small nuclear ribonucleoprotein Sm D1	1942	88.4612	1723	83.7375		1583	78.2577	2085	95.5713		1698	77.8006		0.224178		0.718145
NCU00506	ER membrane protein	983	32.9855	1259	45.074		1231	44.8301	726	24.5145		944	31.8627		0.545326		0.910455
NCU00509	hypothetical protein	195	7.41863	152	6.1697		94	3.88114	66	2.52668		96	3.67369		0.0891285		0.775271
NCU00510	hypothetical protein	1	0.128451	7	0.959324		5	0.697026	7	0.904798		2	0.258409		0.488531		0.825198
NCU00512	hypothetical protein	436	5.23985	402	5.15454		365	4.76067	263	3.18058		245	2.96169		0.920067		0.471597
NCU00513	phosphotransferase enzyme family domain-containing protein	1989	46.3618	1894	47.1017		1092	27.6242	971	22.7752		1065	24.9699		0.0784927		0.976501
NCU00515	hypothetical protein	2482	22.8823	2324	22.8594		1508	15.0883	566	5.25088		1201	11.1374		0.0293929		0.841104
NCU00516	hypothetical protein	14	0.366559	13	0.363154		3	0.0852472	4	0.105389		4	0.105346		0.071514		0.874383
NCU00517	cell cycle checkpoint protein RAD17	1267	19.1285	1272	20.4891		828	13.5668	941	14.2959		977	14.8368		0.433498		0.869354
NCU00518	MGS207 protein	871	26.0611	791	25.2512		1337	43.4158	1233	37.124		989	29.7654		0.00147749		0.375269
NCU00519	ribulose-phosphate 3-epimerase	1178	43.0016	1251	48.7223		1900	75.2724	1511	55.5037		1218	44.7227		0.00395329		0.265164
NCU00520	oxidoreductase	913	19.168	979	21.9291		5058	115.247	4068	85.942		2228	47.0504		7.25548e-19		0.0257556
NCU00521	hypothetical protein	2547	77.8164	1749	57.0116		1175	38.9603	1428	43.9024		1682	51.6904		0.320472		0.51897
NCU00522	cystathionine beta-lyase	601	16.2524	657	18.9557		2012	59.0491	2196	59.7575		1693	46.0512		3.89829e-13		0.436407
NCU00523	NAD-dependent deacetylase sirtuin-2	528	12.1824	507	12.4807		526	13.1713	486	11.2837		430	9.9795		0.202631		0.581196
NCU00524	hypothetical protein	24	1.04731	26	1.21051		8	0.378876	15	0.658679		17	0.7462		0.116297		0.712374
NCU00525	hypothetical protein	0	0	0	0		0	0	0	0		0	0		NA		NA
NCU00526	Lcc1	11	0.289598	8	0.224711		5	0.142861	4	0.105969		1	0.0264816		0.515474		0.852714
NCU00527	mitochondrial genome maintenance protein Mgr2	559	16.4985	495	15.5872		832	26.6501	1185	35.194		924	27.4313		5.43315e-06		0.705568
NCU00528	FHA domain-containing protein	2577	30.1145	2326	29.0003		1914	24.2743	2156	25.3529		1951	22.933		0.904013		0.796563
NCU00529	hypothetical protein	0	0	0	0		0	0	0	0		0	0		NA		NA
NCU00530	hypothetical protein	0	0	0	0		0	0	0	0		0	0		NA		NA
NCU00531	hypothetical protein	0	0	0	0		0	0	0	0		0	0		NA		NA
NCU00532	hypothetical protein	0	0	1	0.242768		0	0	1	0.228969		1	0.228877		1		0.756177
NCU00533	hypothetical protein	0	0	0	0		1	0.0652311	0	0		0	0		0.761803		1
NCU00534	hypothetical protein	6	0.181802	5	0.16164		5	0.164422	1	0.0304905		2	0.0609563		0.544818		1
NCU00535	alanyl-tRNA synthetase	74	2.67473	68	2.62233		91	3.5697	119	4.32825		171	6.21706		0.00429329		0.322494
NCU00536	homoserine O-acetyltransferase	1182	24.2093	1214	26.5286		1741	38.6995	2301	47.4241		2095	43.1608		0.000168867		0.982344
NCU00537	hypothetical protein	1218	32.7153	1097	31.437		1021	29.7626	664	17.9469		1022	27.6118		0.932199		0.701292
NCU00538	PAP/25A associated domain family protein	2203	15.0791	2007	14.6568		1186	8.81026	1452	10.0011		1666	11.4704		0.242174		0.56535
NCU00541	hypothetical protein	2375	43.1014	2344	45.3855		3488	68.6985	4465	81.5394		4077	74.4236		0.000221445		0.95373
NCU00542	DUF914 domain membrane protein	2210	43.1732	1791	37.3292		3120	66.1485	3865	75.9783		3325	65.3365		2.73963e-05		0.776154
NCU00545	hypothetical protein	4304	46.7198	4043	46.8235		1714	20.1921	2106	23.0041		2495	27.2421		0.0121059		0.491911
NCU00547	hypothetical protein	12	0.294961	13	0.340924		1	0.0266763	1	0.0247343		5	0.123622		0.00713607		0.524177
NCU00548	MutT/nudix family protein	34	1.69058	33	1.75066		41	2.21249	59	2.95206		47	2.35069		0.008523		0.925935
NCU00549	glutathione transferase omega-1	924	30.4917	883	31.0887		852	30.5135	436	14.4782		520	17.2606		0.904255		0.756383
NCU00550	hypothetical protein	1759	17.2696	1699	17.7968		923	9.83472	1306	12.9026		1274	12.5814		0.267634		0.788252
NCU00551	myosin type-2 heavy chain 2	6369	37.4104	6170	38.6667		2941	18.7482	3658	21.6214		3845	22.7174		0.0391383		0.735646
NCU00552	phytoene desaturase	14039	284.976	13996	303.115		676	14.8923	1287	26.2887		645	13.1696		1.10436e-21		0.450679
NCU00553	rho GTPase activator	4565	72.4451	3553	60.1582		1913	32.9478	2249	35.915		2195	35.0384		0.03556		1
NCU00554	aspartate-semialdehyde dehydrogenase	2208	49.3943	2204	52.6042		6333	153.755	4726	106.387		4707	105.916		1.13158e-08		0.546466
NCU00556	RNA binding protein	2484	56.28	2133	51.5614		1451	35.679	1760	40.1266		1511	34.4357		0.648844		0.756708
NCU00557	hypothetical protein	2	0.197862	3	0.316653		3	0.322104	4	0.398208		4	0.398046		0.656179		0.874383
NCU00558	hypothetical protein	401	9.78113	282	7.33879		81	2.14423	75	1.84087		98	2.40443		0.0565715		0.708394
NCU00559	hypothetical protein	1815	20.6003	1270	15.3791		201	2.47591	165	1.88451		181	2.06641		2.06894e-14		0.920087
NCU00560	WD domain-containing protein	652	16.051	609	15.9956		530	14.1603	697	17.2665		548	13.5699		0.282205		0.667855
NCU00561	hypothetical protein	378	9.0492	301	7.68805		80	2.0785	57	1.37313		56	1.34849		2.47634e-08		0.718463
NCU00562	hypothetical protein	2948	61.2195	2987	66.1803		2707	61.0089	3366	70.3387		3005	62.7695		0.139665		0.868661
NCU00563	hypothetical protein	45	0.972529	35	0.807029		45	1.05547	58	1.26135		44	0.956499		0.339505		0.810092
NCU00564	mitochondrial 40S ribosomal protein MRP2	1260	66.6748	1303	73.5642		2037	116.984	1990	105.965		1599	85.1101		0.000661606		0.414949
NCU00565	lipoic acid synthetase	937	16.966	980	18.932		1260	24.7601	1188	21.6458		1336	24.3325		0.00871191		0.895336
NCU00566	synaptobrevin	3545	140.458	2947	124.578		2914	125.304	2785	111.039		2814	112.149		0.558077		0.8643
NCU00567	Arg-6 protein	2867	38.6993	3145	45.2926		6090	89.2145	7575	102.891		7097	96.359		5.24914e-08		0.985116
NCU00568	hypothetical protein	624	14.0845	581	13.9915		611	14.9672	541	12.2878		522	11.8514		0.255755		0.699798
NCU00569	SOH1 family protein	205	10.1615	194	10.2597		428	23.0244	347	17.3081		255	12.714		1.95096e-05		0.241911
NCU00570	DNA-directed RNA polymerase III polypeptide	212	13.3467	197	13.2323		333	22.7522	417	26.4175		321	20.3275		0.00014782		0.611394
NCU00571	hypothetical protein	1548	51.6543	1438	51.1948		1711	61.9625	2102	70.5808		1795	60.2479		0.0142928		0.755528
NCU00572	thaumatin family protein	153	4.28791	134	4.00673		53	1.61203	57	1.60749		69	1.94511		0.0162737		0.73689
NCU00573	hypothetical protein	7890	116.722	6450	101.805		6010	96.4925	5390	80.2385		4223	62.8404		0.770001		0.296762
NCU00574	hypothetical protein	20	2.48873	14	1.85869		12	1.62058	10	1.25218		5	0.625834		0.693563		0.720868
NCU00575	glucokinase	4557	54.3831	4756	60.5561		7497	97.0991	7676	92.1802		10893	130.76		0.000263003		0.314204
NCU00576	hypothetical protein	1622	37.424	1267	31.1894		1297	32.4774	1307	30.3454		1261	29.2655		0.476421		0.825005
NCU00577	hypothetical protein	1098	22.6051	1051	23.0854		792	17.6959	772	15.9933		758	15.6969		0.64408		0.834901
NCU00578	peptidyl-prolyl cis-trans isomerase-like 1	372	18.6522	355	18.9909		367	19.9708	549	27.6998		426	21.4851		0.0225919		0.761124
NCU00579	oxysterol binding protein 1	3127	33.5698	3287	37.6489		2443	28.4634	2570	27.7634		2466	26.6291		0.864199		0.855905
NCU00580	acyl-CoA thioesterase	299	8.50941	312	9.47358		201	6.20822	267	7.64641		175	5.00966		0.950614		0.439484
NCU00581	phosphopantetheinyl transferase	311	10.2771	316	11.1411		133	4.76985	161	5.3537		144	4.78646		0.0320248		0.912389
NCU00582	cryptochrome DASH	1866	21.7792	2709	33.7343		2290	29.0074	3139	36.8672		4513	52.9832		0.101457		0.144038
NCU00583	hypothetical protein	0	0	0	0		0	0	0	0		0	0		NA		NA
NCU00584	hypothetical protein	1340	36.4636	1436	41.6908		1410	41.6405	1782	48.7955		1292	35.3638		0.0823621		0.452207
NCU00585	phytoene synthase	6143	91.3869	8165	129.596		4854	78.3693	1905	28.5178		1651	24.7054		0.0840603		0.551375
NCU00586	non-anchored cell wall protein 6	1025	25.43	1269	33.5904		186	5.00816	12	0.299586		168	4.1925		3.0898e-07		0.628741
NCU00587	mitogen activated protein kinase kinase	2255	35.2707	2406	40.1508		1634	27.7372	1812	28.5196		1790	28.1619		0.931873		0.988423
NCU00589	auxin Efflux Carrier superfamily protein	2657	44.0226	2743	48.4887		2237	40.2247	1669	27.8265		1535	25.582		0.681996		0.415964
NCU00590	hypothetical protein	1029	33.5856	1036	36.0769		769	27.24	795	26.111		928	30.4668		0.929169		0.708226
NCU00591	methylcrotonoyl-CoA carboxylase subunit alpha	1039	16.9502	1083	18.8503		199	3.52335	212	3.48027		276	4.52908		1.27797e-09		0.524983
NCU00592	pre-mRNA-splicing factor cwc-25	612	17.7019	648	19.9975		545	17.1083	640	18.628		582	16.933		0.428454		0.869711
NCU00593	COP9 signalosome subunit 2	1489	35.3276	1482	37.5145		1318	33.9373	1276	30.4641		1247	29.7596		0.379639		0.80834
NCU00594	hypothetical protein	0	0	1	0.137046		0	0	2	0.258514		0	0		0.696313		1
NCU00595	ubiquitin thiolesterase	3049	33.6394	2518	29.64		2862	34.2691	2603	28.899		3171	35.1908		0.271201		0.745908
NCU00596	lipoyltransferase	690	15.4285	642	15.3158		1086	26.354	1223	27.5181		764	17.1834		0.000115155		0.192959
NCU00597	deoxyribose-phosphate aldolase 2	255	7.59179	295	9.37038		387	12.5042	759	22.7386		628	18.8064		0.00659351		0.901225
NCU00598	thioredoxin	620	29.6555	576	29.3946		442	22.9445	493	23.7289		507	24.3929		0.863703		0.915205
NCU00599	mito ribosomal protein S22	553	8.94527	580	10.0098		852	14.9572	1136	18.4912		813	13.2282		7.95488e-05		0.48328
NCU00600	small Rho-type GTPase	5893	123.234	5244	117		4708	106.849	4164	87.6236		5091	107.087		0.837365		0.770334
NCU00602	siroheme synthase	390	6.68902	531	9.7168		770	14.3328	1585	27.3555		965	16.6482		0.00427157		0.726436
NCU00603	hypothetical protein	2	0.215241	0	0		0	0	0	0		0	0		1		NA
NCU00604	hypothetical protein	488	10.4007	449	10.2099		145	3.35393	55	1.17957		227	4.86643		0.000623559		0.179689
NCU00605	ThiF domain-containing protein	382	7.75418	459	9.94068		651	14.3416	787	16.0755		610	12.455		8.4328e-05		0.561818
NCU00606	short-chain alcohol dehydrogenase	58	3.12805	66	3.7977		9	0.526781	83	4.50444		19	1.03072		0.874745		0.8119
NCU00607	hypothetical protein	26	1.90548	108	8.44474		0	0	4	0.294991		3	0.221154		0.0887187		0.788458
NCU00608	AMP-binding enzyme	1283	21.0675	1334	23.3708		234	4.17008	110	1.81759		302	4.98809		3.8678e-13		0.330161
NCU00609	initiation-specific alpha-1,6-mannosyltransferase	2309	52.7149	2286	55.6823		922	22.8446	795	18.2639		837	19.221		0.000781822		0.846409
NCU00611	hypothetical protein	1061	15.4568	958	14.8902		730	11.5417	739	10.8335		859	12.5875		0.704106		0.741536
NCU00614	DUF1620 domain-containing protein	3276	31.5412	2932	30.1182		3295	34.4297	3621	35.0817		3357	32.5108		0.0623013		0.822307
NCU00616	hypothetical protein	396	8.19148	349	7.70235		230	5.16342	255	5.30793		168	3.49557		0.482762		0.340202
NCU00617	phosducin family protein	1330	40.2994	1146	37.0478		1232	40.5136	1730	52.7486		1728	52.6663		0.0115367		0.738233
NCU00618	40S ribosomal protein S27	14434	532.183	13006	511.621		19832	793.566	24491	908.653		22515	835.002		0.000173101		0.929271
NCU00619	hypothetical protein	1416	42.8509	1301	42.0054		875	28.7374	808	24.6051		1002	30.5004		0.215905		0.699291
NCU00620	hypothetical protein	316	9.55068	314	10.1253		175	5.74021	205	6.23475		219	6.65783		0.246675		0.806092
NCU00621	TORC1 growth control complex subunit Kog1	2700	21.676	2485	21.285		1968	17.1468	2480	20.0348		2222	17.9433		0.740826		0.893107
NCU00622	cell polarity protein	4603	40.2099	3888	36.2367		3245	30.7644	3972	34.9155		4087	35.9119		0.820553		0.803123
NCU00623	integral membrane protein	630	25.003	572	24.2203		686	29.5474	615	24.561		479	19.1218		0.0902915		0.338499
NCU00624	ER to Golgi transporter Yif1	1586	44.1122	1604	47.5983		1228	37.0678	1189	33.2779		1242	34.7471		0.868745		0.9645
NCU00627	hypothetical protein	7693	94.1355	7322	95.5914		7183	95.3908	4605	56.7029		5520	67.942		0.981772		0.833347
NCU00628	hypothetical protein	801	13.9282	755	14.0068		1077	20.3245	773	13.5257		655	11.4563		0.04549		0.336448
NCU00629	6-phosphofructokinase	1906	20.9369	2255	26.4282		10717	127.763	6413	70.8874		5367	59.3011		1.73817e-05		0.418548
NCU00630	hypothetical protein	1198	19.6044	808	14.1071		247	4.38668	214	3.52393		283	4.65826		2.98753e-07		0.677908
NCU00631	RING-13 protein	2427	21.0397	1894	17.5178		1117	10.5091	801	6.98747		855	7.45551		0.00936004		0.675368
NCU00632	type I phosphodiesterase/nucleotide pyrophosphatase	1636	28.2932	1448	26.7176		1679	31.5131	1653	28.7666		1953	33.9736		0.237803		0.725856
NCU00633	hypothetical protein	420	12.3578	477	14.9742		1636	52.2419	743	21.9988		632	18.7047		0.0141248		0.51347
NCU00634	ribosomal protein L14	16808	487.346	18043	558.164		26542	835.215	31390	915.864		25875	754.647		0.00015731		0.625624
NCU00635	nascent polypeptide-associated complex subunit alpha	8679	373.28	9718	445.936		19227	897.468	22730	983.744		17600	761.411		1.52206e-07		0.496872
NCU00636	ATP synthase subunit D	6465	132.244	7086	154.646		11599	257.495	13300	273.764		11027	226.885		2.88839e-05		0.608729
NCU00638	hypothetical protein	506	16.1946	376	12.8392		69	2.39668	46	1.48148		114	3.67		2.85488e-11		0.215745
NCU00640	hypothetical protein	91	14.4944	72	12.2355		40	6.91449	75	12.0209		72	11.5354		0.718028		0.736833
NCU00641	cytochrome c oxidase-assembly factor cox-16	135	18.6979	141	20.8358		95	14.2799	83	11.5679		115	16.0214		0.487085		0.655705
NCU00642	beta-galactosidase	9340	112.645	8288	106.646		597	7.81415	128	1.55343		1241	15.0549		6.42757e-17		0.0645403
NCU00643	L-arabinitol 4-dehydrogenase	11194	299.826	11470	327.777		112	3.2557	84	2.26402		898	24.1937		1.7685e-54		3.33249e-09
NCU00644	ATP synthase subunit G	4485	112.794	4635	124.367		6257	170.779	9964	252.16		7316	185.072		0.000423789		0.69067
NCU00645	hypothetical protein	0	0	0	0		1	0.129972	0	0		1	0.120461		0.983937		0.758566
NCU00646	methyltransferase LaeA	362	9.696	386	11.0307		151	4.38939	253	6.81903		273	7.3551		0.16893		0.516518
NCU00648	choline transporter	98	2.46983	64	1.72088		49	1.34023	65	1.64843		46	1.16611		0.73942		0.730591
NCU00649	Npt1p	1082	23.1432	1092	24.9201		1857	43.1073	1978	42.5736		1516	32.6164		7.20323e-05		0.408403
NCU00650	Wdr1p	769	10.5077	908	13.2373		1197	17.7509	2307	31.7211		2082	28.6158		0.00641106		0.766541
NCU00651	transglutaminase-like protein	1727	31.1522	1643	31.6203		1197	23.4333	1326	24.069		2061	37.3953		0.694741		0.169532
NCU00652	hypothetical protein	424	5.26925	327	4.33572		123	1.65894	95	1.18802		132	1.65005		1.09448e-05		0.743272
NCU00653	hypothetical protein	115	2.39022	71	1.57445		46	1.03763	25	0.522875		53	1.10805		0.00808024		0.571205
NCU00654	hypothetical protein	1608	37.9812	1363	34.3487		1117	28.6338	727	17.2797		1421	33.7613		0.146311		0.281716
NCU00655	mitochondrial enoyl reductase	962	28.2184	1030	32.2349		1178	37.5013	1479	43.656		1078	31.8067		0.00958896		0.46079
NCU00656	phosphoinositide 3-kinase	1178	18.2638	1112	18.3943		1132	19.0474	826	12.8868		877	13.6769		0.443531		0.668216
NCU00657	hypothetical protein	1067	22.7511	937	21.3161		943	21.8218	972	20.8555		773	16.579		0.2917		0.462107
NCU00658	hypothetical protein	531	2.10042	415	1.75142		106	0.455051	93	0.37018		148	0.588864		5.76397e-08		0.441504
NCU00659	hypothetical protein	253	7.943	245	8.20657		85	2.89618	34	1.07414		53	1.67372		0.00288815		0.931862
NCU00660	glutamyl-tRNA amidotransferase	649	15.9361	804	21.0631		760	20.2531	920	22.7322		794	19.6109		0.0981716		0.777521
NCU00662	RNA binding protein	390	7.01114	348	6.67474		271	5.28732	324	5.8612		310	5.60567		0.954834		1
NCU00663	hypothetical protein	910	35.9662	927	39.0898		1134	48.6417	600	23.8628		660	26.2385		0.610412		0.682482
NCU00664	pre-mRNA-splicing factor isy-1	329	4.7012	294	4.4822		262	4.06309	288	4.14117		345	4.95876		0.661719		0.628583
NCU00665	Ser/Thr protein phosphatase	1	0.0206945	2	0.0441587		0	0	1	0.0208244		0	0		0.866542		1
NCU00666	hypothetical protein	546	11.3929	501	11.1535		122	2.76278	114	2.39368		137	2.87545		1.7128e-07		0.810072
NCU00667	vacuolar membrane ATPase 11	1639	62.704	1511	61.6754		1355	56.2598	1256	48.3531		1355	52.1432		0.74352		0.987571
NCU00668	rho guanyl nucleotide exchange factor	4272	41.5662	4213	43.7352		2953	31.1828	3543	34.6895		3654	35.7618		0.737653		0.819656
NCU00669	oligosaccharyl transferase subunit	3698	97.4111	3378	94.9363		2513	71.8417	3197	84.7427		2859	75.7526		0.826586		0.897392
NCU00670	NADH:ubiquinone oxidoreductase 9.5kD subunit	2609	139.449	2398	136.748		3773	218.862	2857	153.663		2655	142.741		0.0133785		0.423296
NCU00671	beige/BEACH domain-containing protein	4815	25.9301	4526	26.0048		3183	18.6032	3313	17.9534		3490	18.9049		0.429861		0.931446
NCU00673	serine protease p2	50545	871.607	40575	746.504		15241	285.232	12891	223.69		18740	325.053		2.20892e-05		0.441523
NCU00674	hypothetical protein	100	1.58802	120	2.03315		82	1.41323	82	1.31035		87	1.38969		0.5654		0.963063
NCU00675	efr-3	2451	25.8424	2462	27.6954		637	7.28905	819	8.68942		1269	13.4584		1.91067e-06		0.125177
NCU00676	F1-ATP synthase assembly protein	184	5.09102	244	7.2029		225	6.75634	828	23.0534		530	14.7504		0.0937434		1
NCU00677	phenylacetyl-CoA ligase	593	12.3845	627	13.9708		135	3.05984	181	3.80381		239	5.02068		1.10532e-05		0.368704
NCU00678	glutamate decarboxylase	265	5.19174	340	7.10685		192	4.08236	63	1.24201		62	1.2218		0.159451		0.634391
NCU00679	hypothetical protein	18	0.450081	22	0.586911		8	0.217096	16	0.402584		22	0.553328		0.538046		0.550877
NCU00680	2-methylcitrate dehydratase	4797	97.2499	4696	101.573		4449	97.8869	5829	118.914		7027	143.295		0.0652695		0.397526
NCU00681	GTPase activating protein	1243	13.3652	1220	13.9957		594	6.93161	941	10.1815		971	10.5018		0.2391		0.573647
NCU00682	serine/threonine-protein kinase PRKX	3795	63.6276	3777	67.5635		2835	51.5858	2457	41.4531		2070	34.9097		0.68117		0.385959
NCU00684	endonuclease/Exonuclease/phosphatase	1578	30.8269	1210	25.2196		1050	22.2615	606	11.9128		665	13.0673		0.357407		0.686765
NCU00685	casein kinase I isoform delta	13983	220.806	13232	222.929		8707	149.218	9364	148.795		8607	136.711		0.26357		0.774044
NCU00687	hypothetical protein	9928	118.807	8540	109.036		6107	79.3141	8618	103.778		9656	116.23		0.912857		0.474291
NCU00688	hypothetical protein	100	2.5913	82	2.26706		81	2.27796	87	2.26859		78	2.03308		0.355724		0.864826
NCU00689	hypothetical protein	852	14.8637	935	17.4032		612	11.5873	648	11.3757		808	14.1788		0.645447		0.551519
NCU00690	ribonuclease P complex subunit Pop1	645	9.21663	663	10.1078		639	9.9096	791	11.3738		736	10.5787		0.117679		0.971946
NCU00691	hypothetical protein	755	9.3974	978	12.9877		547	7.38909	410	5.13526		711	8.90168		0.285203		0.312788
NCU00692	chaperone dnaK	2317	48.6444	2291	51.3172		3127	71.2487	6488	137.068		5163	109.031		0.0109173		0.929033
NCU00693	exosome complex exonuclease RRP40	268	9.06941	293	10.579		357	13.1116	552	18.7975		413	14.0584		0.000579445		0.714335
NCU00694	hypothetical protein	3271	46.27	2449	36.9606		1875	28.7848	1776	25.2802		2155	30.6625		0.527746		0.708948
NCU00695	hypothetical protein	0	0	0	0		0	0	0	0		0	0		NA		NA
NCU00696	SH3 domain-containing protein	2209	28.1778	1773	24.1296		1847	25.5694	1533	19.6776		1772	22.7361		0.594077		1
NCU00697	hypothetical protein	17	0.412555	22	0.569622		23	0.605764	14	0.341884		23	0.561439		0.780483		0.814976
NCU00698	hypothetical protein	20	0.673483	21	0.754479		7	0.255822	7	0.237199		12	0.406461		0.173451		0.666286
NCU00699	hypothetical protein	308	7.6853	132	3.51411		53	1.43525	22	0.552396		38	0.953752		0.0885938		1
NCU00700	hypothetical protein	226	3.89437	199	3.65859		159	2.97351	101	1.75133		173	2.99859		0.537471		0.576412
NCU00701	N,O-diacetylmuramidase	75	2.68447	106	4.04795		176	6.8368	135	4.86238		104	3.74432		0.0017212		0.357331
NCU00704	hypothetical protein	1	0.0865645	0	0		0	0	0	0		2	0.174145		0.850362		0.588226
NCU00705	hypothetical protein	53	3.05861	51	3.14015		8	0.50105	5	0.29036		8	0.464387		2.37099e-06		0.85117
NCU00706	60S ribosomal protein L44	12343	613.728	11875	629.971		19707	1063.45	29132	1457.62		22664	1133.53		3.42585e-06		0.711257
NCU00707	hypothetical protein	387	10.424	407	11.6964		774	22.6261	1494	40.4943		1351	36.6035		0.000982726		0.763077
NCU00708	hypothetical protein	5	0.369842	4	0.315673		4	0.321106	6	0.446597		8	0.595221		0.803973		0.732513
NCU00709	beta-xylosidase	9064	167.353	8773	172.82		20	0.400763	20	0.371589		88	1.63433		2.9055e-71		0.0252114
NCU00710	acetyl xylan esterase	189	4.90288	226	6.25502		114	3.2095	107	2.79313		384	10.0199		0.167726		0.00265567
NCU00711	multidrug resistance protein fnx1	688	12.3777	747	14.3385		143	2.79209	180	3.25868		862	15.5991		6.77591e-07		5.25494e-06
NCU00712	3-hydroxy-3-methylglutaryl-coenzyme A reductase	8881	92.0934	9003	99.6058		9266	104.28	11705	122.139		11263	117.48		0.070426		0.93198
NCU00713	isochorismatase family hydrolase	286	7.70356	292	8.39149		251	7.33739	315	8.53795		326	8.83252		0.217186		0.79542
NCU00714	heat shock protein STI1	3208	65.6769	2951	64.4582		3825	84.9869	5656	116.521		4860	100.082		0.000624302		0.953009
NCU00715	betaine aldehyde dehydrogenase	317	7.26494	261	6.38182		445	11.0682	454	10.47		174	4.0111		0.00628036		0.0145656
NCU00716	non-anchored cell wall protein 5	69	2.31698	528	18.9164		146	5.32071	10	0.337903		432	14.5915		0.553823		0.00772156
NCU00717	DUF1212 domain membrane protein	1290	10.379	1386	11.8976		243	2.12185	229	1.85404		253	2.04752		1.26806e-09		0.943079
NCU00718	hypothetical protein	26	4.06004	27	4.49834		1	0.169473	1	0.157136		0	0		1.27575e-05		1
NCU00719	hypothetical protein	91	2.24719	65	1.71255		66	1.76882	68	1.68976		97	2.40941		0.393539		0.526082
NCU00720	L-lactate dehydrogenase	742	19.1547	858	23.6315		1046	29.3053	993	25.7952		888	23.0583		0.0333617		0.601058
NCU00721	proline-specific permease	739	12.7251	837	15.377		457	8.54033	391	6.77502		863	14.9475		0.0440734		0.0531398
NCU00722	amidohydrolase	357	4.72149	387	5.46076		191	2.74149	196	2.60846		396	5.26802		0.103218		0.0790715
NCU00723	Znf1p	242	4.96933	212	4.64461		160	3.5657	91	1.88036		125	2.58187		0.105065		0.971031
NCU00724	hypothetical protein	26	0.60368	19	0.470672		12	0.302383	9	0.210278		12	0.280257		0.229568		0.891666
NCU00725	epsin-3	2149	49.2031	2291	55.9645		1952	48.5042	1888	43.4987		1793	41.2932		0.72127		0.737281
NCU00726	peptidyl-prolyl cis-trans isomerase	35151	1463.1	32779	1455.67		40844	1845.05	54093	2265.67		43787	1833.26		0.00337513		0.696847
NCU00727	hypothetical protein	311	9.08911	345	10.7575		425	13.4801	590	17.3513		457	13.4344		0.00146872		0.691611
NCU00728	hypothetical protein	191	3.73279	177	3.69066		111	2.35432	111	2.18294		135	2.65384		0.276355		0.735497
NCU00729	hypothetical protein	29501	995.526	23688	852.855		16838	616.664	10744	364.838		26098	885.859		0.1318		0.0813829
NCU00730	hypothetical protein	139	2.12338	115	1.87431		57	0.944995	129	1.98299		112	1.72096		0.673127		0.786705
NCU00732	trichothecene C-15 hydroxylase	2	0.0622182	1	0.0331909		1	0.0337622	3	0.0939132		3	0.0938751		1		0.788967
NCU00733	hypothetical protein	24	1.17742	17	0.889816		10	0.53243	2	0.0987342		12	0.592165		0.0305128		0.596939
NCU00734	Ulp1 protease	1055	24.5193	949	23.5317		978	24.6682	940	21.9837		859	20.0812		0.333866		0.659573
NCU00735	hypothetical protein	106	4.9804	126	6.31625		99	5.04819	150	7.09197		166	7.84527		0.111527		0.578511
NCU00736	molybdenum cofactor biosynthetic protein	57	1.7184	89	2.86267		81	2.65019	102	3.09434		53	1.60719		0.0413712		0.315508
NCU00737	presequence translocated-associated motor subunit pam-17	896	17.9665	1055	22.5704		1127	24.5257	1369	27.6233		1251	25.2321		0.0146306		0.905158
NCU00738	hypothetical protein	1007	18.1646	1055	20.3039		664	12.9989	749	13.5955		777	14.0981		0.352616		0.880928
NCU00739	hypothetical protein	0	0	0	0		0	0	0	0		0	0		NA		NA
NCU00740	hypothetical protein	138	1.91579	119	1.76257		110	1.65731	163	2.27705		177	2.47163		0.323421		0.615726
NCU00741	gliotoxin biosynthesis protein GliK	831	11.0485	730	10.3551		774	11.1682	905	12.1079		1569	20.9829		0.0723974		0.0774927
NCU00742	glycerol-3-phosphate dehydrogenase	96	2.13062	71	1.68122		67	1.61381	132	2.94799		103	2.2994		0.141385		1
NCU00743	glycogen debranching enzyme	5485	45.7725	5614	49.984		7492	67.8528	7593	63.7615		6201	52.0512		0.00209576		0.462062
NCU00744	hypothetical protein	4879	87.6782	4378	83.9397		3455	67.3832	3194	57.7582		3523	63.6817		0.813381		0.96534
NCU00745	hypothetical protein	2	0.101236	2	0.108011		0	0	0	0		1	0.0509153		0.698533		0.669749
NCU00746	hypothetical protein	0	0	0	0		1	0.0481511	0	0		0	0		0.761803		1
NCU00747	hypothetical protein	9	0.49948	3	0.177635		0	0	3	0.167539		5	0.279118		0.368822		0.585449
NCU00748	hypothetical protein	2945	61.4241	2341	52.0938		1612	36.489	975	20.4633		1438	30.1685		0.236499		0.874614
NCU00749	hypothetical protein	1053	27.5705	722	20.169		505	14.3499	470	12.3832		604	15.9072		0.0542067		0.62889
NCU00751	hypothetical protein	183	5.24245	148	4.52351		34	1.05707	20	0.576542		41	1.18143		2.92032e-07		0.590351
NCU00752	hypothetical protein	226	23.2239	187	20.5021		161	17.9554	124	12.8223		162	16.7449		0.431459		0.839951
NCU00753	hypothetical protein	1012	29.0607	897	27.4821		1133	35.31	1036	29.9366		997	28.798		0.105883		0.711771
NCU00754	multidrug resistant protein	78	1.40859	68	1.31017		1273	24.9494	54	0.981297		2027	36.8201		0.155693		0.249139
NCU00755	hypothetical protein	798	11.3015	1014	15.3216		188	2.88958	57	0.812319		119	1.69521		4.53322e-12		1
NCU00756	hypothetical protein	1	0.136136	2	0.290491		0	0	1	0.13699		0	0		0.996897		1
NCU00757	hypothetical protein	19	0.859743	31	1.49661		6	0.294652	2	0.0910674		8	0.364122		0.0133297		0.648569
NCU00758	formate/nitrite transporter	290	4.74238	303	5.28655		77	1.36657	75	1.23418		212	3.48719		0.000125565		0.0296238
NCU00759	hypothetical protein	937	12.4336	900	12.7418		672	9.6776	537	7.17047		564	7.52795		0.423298		0.758548
NCU00760	hypothetical protein	0	0	0	0		0	0	0	0		0	0		NA		NA
NCU00761	triacylglycerol lipase	59	0.663974	65	0.780447		45	0.549609	34	0.385031		32	0.362235		0.735361		0.790305
NCU00762	endoglucanase 3	42	1.00045	68	1.72818		9	0.232666	8	0.191759		218	5.22331		6.98839e-05		1.6998e-08
NCU00763	hypothetical protein	15	0.184208	10	0.131023		2	0.0266557	0	0		3	0.0370579		0.0440602		0.660573
NCU00764	hypothetical protein	0	0	0	0		0	0	0	0		0	0		NA		NA
NCU00765	amino acid permease 2	21	0.531491	22	0.594061		10	0.274675	7	0.178276		2	0.0509153		0.179366		0.611576
NCU00766	hypothetical protein	829	38.9122	998	49.9796		246	12.5317	36	1.7004		113	5.33521		0.000204563		0.999413
NCU00768	mRNA binding post-transcriptional regulator	2820	58.2072	3472	76.4608		4582	102.642	6347	131.83		5213	108.232		6.20526e-05		0.778635
NCU00770	hypothetical protein	1711	13.5743	1928	16.3194		1386	11.9336	2330	18.6012		1777	14.1806		0.184633		0.83828
NCU00771	UBX domain-containing protein 7	1560	25.9098	1656	29.3448		1209	21.7926	1509	25.2201		1519	25.3769		0.611824		0.839008
NCU00772	serine/threonine-protein kinase 24	2264	33.3895	2052	32.2881		1076	17.2222	1208	17.9275		1201	17.8163		0.0431539		1
NCU00773	hypothetical protein	42	1.41431	41	1.47303		16	0.584735	7	0.237199		15	0.508077		0.00877238		0.800336
NCU00774	hypothetical protein	1102	23.5394	1036	23.6104		878	20.354	199	4.27744		319	6.85402		0.169719		0.818905
NCU00775	isocitrate dehydrogenase subunit 1	6475	122.437	6414	129.4		9420	193.316	16282	309.813		11709	222.708		0.001057		0.768152
NCU00776	tyrosinase	3	0.0705814	4	0.100406		5	0.127668	7	0.165724		2	0.0473304		0.326628		0.825198
NCU00777	methyltransferase	291	3.95929	341	4.95005		324	4.78423	419	5.73662		392	5.36478		0.0598704		1
NCU00778	sed5 vesicle protein	705	12.8529	652	12.6821		505	9.99185	684	12.5483		639	11.718		0.554173		0.934269
NCU00779	hypothetical protein	1	0.032528	0	0		1	0.035302	0	0		0	0		1		1
NCU00780	D-lactate dehydrogenase	132	4.35596	122	4.29538		11	0.393954	9	0.298862		13	0.431514		1.02105e-10		0.809106
NCU00781	hypothetical protein	11	1.81248	3	0.527392		0	0	0	0		0	0		0.0425641		NA
NCU00782	pantothenate transporter liz1	1801	47.8102	1249	35.3753		4	0.115242	4	0.106852		25	0.667557		2.639e-13		0.13291
NCU00783	hypothetical protein	24	3.98197	14	2.47825		3	0.540195	2	0.333914		13	2.16956		0.00930323		0.309104
NCU00784	hypothetical protein	1204	18.7399	1028	17.0712		822	13.8853	701	10.9793		707	11.0688		0.701511		0.741434
NCU00786	G-protein coupled receptor	70	1.59735	71	1.72859		8	0.198123	2	0.0459251		18	0.413158		5.81212e-08		0.316564
NCU00787	hypothetical protein	69	2.04406	61	1.92799		11	0.353655	5	0.14905		5	0.14899		3.09488e-05		0.93008
NCU00788	hypothetical protein	163	2.47418	114	1.84621		66	1.08725	11	0.168018		26	0.396971		0.00253163		0.928011
NCU00789	DUF221 domain-containing protein	3595	45.8575	3347	45.551		2832	39.2055	2475	31.769		2406	30.8708		0.930643		0.668406
NCU00790	potassium transporter hak-1	1559	22.5195	1533	23.6258		5372	84.2155	858	12.4715		1043	15.1544		0.22509		0.715431
NCU00792	branched-chain-amino-acid aminotransferase	1253	31.7459	1577	42.6285		4697	129.152	4372	111.464		4003	102.015		8.90872e-13		0.606236
NCU00793	trehalose phosphate synthase	5017	65.0204	5515	76.2575		5686	79.9752	5317	69.341		4275	55.7293		0.187935		0.367482
NCU00794	ribosome biogenesis protein Rsa4	439	8.71138	431	9.12496		424	9.13127	867	17.3125		897	17.9043		0.0463096		0.540608
NCU00795	membrane bound cation transporter	64	1.59445	62	1.64798		31	0.838175	20	0.501393		25	0.626487		0.0648684		1
NCU00796	hydantoinase	246	3.22667	266	3.72248		317	4.51255	175	2.30981		257	3.39074		0.425123		1
NCU00797	hypothetical protein	2	0.0484375	4	0.103358		4	0.105137	1	0.0243708		1	0.0243609		0.946804		1
NCU00798	hypothetical protein	28	0.844127	14	0.450307		28	0.916116	5	0.151683		8	0.242595		0.797418		0.823002
NCU00799	homocysteine S-methyltransferase	154	1.76636	183	2.23945		336	4.18255	296	3.4164		330	3.80728		5.99061e-05		1
NCU00800	hypothetical protein	28	0.523246	24	0.478509		30	0.608432	17	0.31968		20	0.375941		0.474711		0.910976
NCU00801	MFS lactose permease	1726	27.0408	1838	30.7224		415	7.05618	326	5.13942		1584	24.9618		9.99924e-05		2.30404e-05
NCU00802	hypothetical protein	411	12.1005	390	12.2506		230	7.34905	113	3.34778		266	7.87741		0.00826402		0.457242
NCU00803	MFS transporter	1181	27.2226	1076	26.462		113	2.82684	130	3.01537		170	3.94158		8.92493e-15		0.506376
NCU00804	hypothetical protein	2	0.430483	3	0.688935		1	0.233598	2	0.433185		2	0.43301		1		0.815143
NCU00805	bZIP transcription factor	5701	90.8654	4314	73.3599		3422	59.193	3639	58.3643		3846	61.6592		0.698319		0.897685
NCU00806	hypothetical protein	2	0.133288	1	0.0711035		0	0	2	0.134124		2	0.13407		1		0.741867
NCU00807	hypothetical protein	3	0.388485	2	0.276321		0	0	0	0		0	0		0.378785		NA
NCU00808	C6 zinc finger domain-containing protein	840	21.5334	807	22.0718		75	2.08659	55	1.41878		127	3.27475		4.49086e-18		0.210057
NCU00809	MFS monosaccharide transporter	15998	300.961	16259	326.34		427	8.71798	286	5.41413		351	6.64192		1.05132e-39		0.904386
NCU00810	beta-galactosidase	16100	202.825	17654	237.285		1351	18.4712	715	9.064		1574	19.9454		5.55694e-25		0.440694
NCU00811	hypothetical protein	31899	718.985	26453	636.135		41324	1010.85	41335	937.516		59524	1349.51		0.00163999		0.306418
NCU00812	exosome complex exonuclease RRP41	736	14.2557	697	14.4037		625	13.1381	769	14.9884		663	12.9171		0.176476		0.79561
NCU00813	disulfide isomerase	2920	65.9707	3390	81.7145		1295	31.7527	757	17.2101		793	18.0212		3.02423e-05		0.635855
NCU00814	hypothetical protein	2488	38.1166	2476	40.4711		1227	20.401	1291	19.9025		1273	19.617		0.0437186		0.92564
NCU00817	hypothetical protein	0	0	0	0		0	0	0	0		0	0		NA		NA
NCU00818	hypothetical protein	342	7.41806	371	8.58558		39	0.918061	49	1.06949		46	1.00361		3.74512e-11		1
NCU00819	hypothetical protein	17	1.44029	19	1.71745		1	0.091948	1	0.0852546		8	0.68176		0.000878061		0.362772
NCU00821	sugar transporter	25693	490.885	23417	477.34		1684	34.9181	1603	30.8189		2994	57.5385		6.58085e-09		0.0827448
NCU00822	hypothetical protein	5	0.130699	5	0.139445		1	0.0283691	1	0.0263039		4	0.105173		0.241885		0.58921
NCU00823	26S proteasome regulatory subunit RPN11	3508	96.6138	3295	96.8202		3462	103.478	4281	118.643		3651	101.142		0.0254676		0.753502
NCU00824	histone deacetylase RPD3	619	9.52288	490	8.04275		431	7.1961	606	9.38141		642	9.93469		0.38729		0.628758
NCU00825	hypothetical protein	309	6.04633	272	5.6785		37	0.785738	26	0.511946		43	0.846337		1.99363e-05		0.683612
NCU00826	hypothetical protein	23	0.656917	22	0.670404		12	0.371969	18	0.517337		11	0.316022		0.668426		0.879455
NCU00827	hypothetical protein	466	9.85273	414	9.33903		385	8.83434	503	10.7018		477	10.1445		0.613659		0.936376
NCU00828	peroxisomal membrane protein	735	26.4864	576	22.1457		341	13.3362	380	13.7796		369	13.3753		0.118662		0.968657
NCU00829	ferric reductase	227	4.34049	219	4.46774		155	3.21653	163	3.1363		366	7.0394		0.611951		0.043649
NCU00830	ctr copper transporter	159	4.32665	179	5.19683		209	6.17225	181	4.95622		466	12.755		0.151734		0.0277479
NCU00831	extracellular serine carboxypeptidase	2997	49.0101	3050	53.2145		1712	30.384	1316	21.6557		1385	22.7819		0.0297759		0.695133
NCU00832	hypothetical protein	364	6.97124	519	10.6049		359	7.46183	182	3.5075		171	3.29417		0.422743		0.556369
NCU00833	hypothetical protein	2575	16.9831	2060	14.4957		1436	10.2787	1603	10.6388		1408	9.34082		0.325647		0.722822
NCU00834	hypothetical protein	209	5.37501	212	5.81701		141	3.93546	74	1.91506		59	1.52625		0.100025		0.441592
NCU00835	hypothetical protein	882	18.4201	842	18.7614		354	8.02359	163	3.42553		220	4.62155		0.000135768		0.847981
NCU00836	hypothetical protein	51	1.79983	96	3.61462		8	0.306403	37	1.31395		107	3.79827		0.307265		0.0121404
NCU00837	6-phosphogluconate dehydrogenase	175	5.22633	180	5.73538		93	3.01429	110	3.30575		134	4.02537		0.15836		0.611883
NCU00838	3-dehydroshikimate dehydratase	470	12.6955	478	13.7756		170	4.98359	90	2.44631		308	8.36842		0.00467551		0.0435988
NCU00839	hypothetical protein	6	0.278622	10	0.495444		1	0.0503972	1	0.0467285		2	0.093419		0.137745		0.742572
NCU00840	hypothetical protein	2	0.0410512	3	0.0656974		0	0	0	0		0	0		0.305974		NA
NCU00841	hypothetical protein	1	0.0354741	2	0.0756959		0	0	0	0		0	0		0.850698		NA
NCU00842	hypothetical protein	1	0.123472	3	0.395203		1	0.134002	0	0		4	0.496786		0.646119		0.519322
NCU00843	phosphoribosylglycinamide formyltransferase	1248	35.1823	1384	41.6271		2049	62.6894	3223	91.4297		2601	73.755		8.48564e-05		0.869067
NCU00844	hypothetical protein	60	1.23578	35	0.769113		0	0	4	0.0829027		7	0.145021		1.6324e-08		0.522431
NCU00845	hypothetical protein	25	0.713614	19	0.57864		2	0.0619578	2	0.0574475		1	0.0287121		0.00102928		1
NCU00846	hypothetical protein	285	5.21375	273	5.32843		201	3.99066	285	5.24649		138	2.53937		0.875794		0.164197
NCU00847	hypothetical protein	1187	39.8588	1245	44.6041		723	26.3484	607	20.5107		1629	55.022		0.233915		0.00955189
NCU00848	integral membrane protein TmpA	23022	471.73	21719	474.812		397	8.82843	352	7.2579		1913	39.4282		2.00298e-43		1.51089e-06
NCU00849	hypothetical protein	207	9.36667	178	8.59342		18	0.883955	10	0.455337		18	0.819274		7.84279e-14		0.801194
NCU00850	hypothetical protein	1237	71.7334	931	57.6013		6	0.377612	3	0.175062		2	0.11666		1.99207e-47		0.975205
NCU00851	hypothetical protein	6	0.860966	12	1.83716		1	0.155732	1	0.144395		0	0		0.0769156		1
NCU00852	endo-arabinase	20	0.968259	34	1.75619		0	0	0	0		0	0		5.3357e-05		NA
NCU00853	hypothetical protein	133	3.71216	157	4.67526		109	3.30175	91	2.55584		118	3.31283		0.673216		0.790271
NCU00854	hypothetical protein	93	3.39227	94	3.65819		86	3.40446	67	2.45924		78	2.86183		0.983136		1
NCU00855	hypothetical protein	121	8.55298	119	8.9745		49	3.75899	43	3.05857		108	7.67888		0.0204835		0.134754
NCU00856	hypothetical protein	783	20.1913	648	17.8283		421	11.7823	492	12.7669		464	12.0355		0.347649		0.949521
NCU00857	hypothetical protein	415	8.68983	357	7.97559		301	6.84026	227	4.78307		274	5.77106		0.498997		1
NCU00859	hypothetical protein	7202	180.271	9066	242.114		78	2.1189	81	2.04021		138	3.47451		9.0186e-12		0.289499
NCU00860	ZIP family zinc transporter	593	13.5383	487	11.8623		544	13.4788	577	13.2557		616	14.1459		0.143464		0.884229
NCU00861	hypothetical protein	12	0.388485	19	0.656262		10	0.351346	1	0.0325769		6	0.195382		0.148777		0.907202
NCU00862	hypothetical protein	66	1.35585	52	1.13973		37	0.824923	20	0.413444		55	1.13651		0.137082		0.355422
NCU00863	transcriptional regulator	171	2.83223	183	3.23382		141	2.53452	91	1.51667		97	1.61602		0.505234		0.679651
NCU00864	TIM-barrel enzyme family protein	617	22.4885	717	27.8822		958	37.8952	425	15.5877		323	11.8419		0.518699		0.462237
NCU00865	oxalate decarboxylase oxdC	792	17.0471	798	18.3257		331	7.73209	307	6.6494		1199	25.9589		0.101438		0.000163947
NCU00866	DUF1275 domain-containing protein	0	0	0	0		1	0.0300108	0	0		0	0		0.761803		1
NCU00867	hypothetical protein	2170	37.0588	1949	35.5119		7168	132.853	2509	43.1171		2459	42.2407		0.063811		0.622529
NCU00868	hypothetical protein	307	8.5487	244	7.24907		320	9.67062	160	4.48332		377	10.5595		0.648553		0.431847
NCU00869	hypothetical protein	232	3.39742	237	3.70289		245	3.89377	142	2.09251		172	2.53356		0.775216		0.8101
NCU00870	hypothetical protein	401	8.20961	494	10.7904		313	6.95449	292	6.0156		665	13.6943		0.229838		0.0365549
NCU00871	hypothetical protein	10	0.510509	6	0.326803		2	0.110809	2	0.102743		1	0.0513505		0.101168		1
NCU00872	hypothetical protein	79	3.57472	73	3.52427		25	1.22772	7	0.318736		16	0.728243		5.62198e-05		1
NCU00873	hypothetical protein	359	11.3982	383	12.974		49	1.68842	22	0.702883		50	1.59681		9.00181e-08		0.635613
NCU00874	hypothetical protein	605	5.62762	568	5.63701		160	1.61522	123	1.15131		137	1.28183		1.92286e-07		0.894418
NCU00875	hypothetical protein	75	2.22871	74	2.34615		16	0.516007	7	0.209319		19	0.567921		2.36718e-06		0.630888
NCU00876	ferric reductase transmembrane component	168	3.29002	148	3.0923		203	4.31447	52	1.02473		135	2.65928		0.683538		0.905753
NCU00877	hypothetical protein	294	15.9098	279	16.1084		120	7.04761	90	4.90093		70	3.81029		0.00721383		0.415802
NCU00878	hypothetical protein	282	12.7003	230	11.0515		351	17.1559	9	0.407872		334	15.1304		0.812774		0.58914
NCU00879	WD domain-containing protein	2105	36.8306	2051	38.2872		2024	38.4335	2278	40.1078		1932	34.0021		0.16871		0.649961
NCU00880	phospholipase A-2-activating protein	2218	32.3912	2254	35.1197		1986	31.4766	2217	32.5799		1914	28.1157		0.291778		0.680435
NCU00881	hypothetical protein	3862	88.764	5040	123.591		7225	180.221	6283	145.315		5114	118.23		0.00389155		0.326615
NCU00882	hypothetical protein	97	2.11741	105	2.44542		132	3.12716	193	4.23944		118	2.59094		0.00246158		0.445491
NCU00883	hypothetical protein	268	19.0566	181	13.7315		394	30.4052	439	31.4117		442	31.6136		9.73399e-05		0.963107
NCU00884	NAD dependent epimerase/dehydratase	2909	71.3932	3702	96.935		2837	75.564	1081	26.6966		4671	115.309		0.755552		0.140584
NCU00885	hypothetical protein	11	0.350413	8	0.2719		0	0	3	0.0961672		1	0.0320427		0.0805221		1
NCU00886	hypothetical protein	1072	30.8764	786	24.1538		293	9.15889	287	8.31826		361	10.4588		2.11015e-05		0.640614
NCU00887	hypothetical protein	63	2.43164	61	2.512		54	2.26201	50	1.94199		80	3.10592		0.656135		0.484743
NCU00889	RAB family GTPase	448	10.0692	504	12.0859		637	15.5381	496	11.218		465	10.5126		0.0650804		0.513586
NCU00890	beta-mannosidase	236	3.74898	212	3.59309		71	1.22406	49	0.783276		83	1.32624		8.61287e-05		0.598127
NCU00891	xylitol dehydrogenase	24718	316.823	21373	292.28		584	8.12379	291	3.7533		28728	370.382		7.49659e-42		3.7054e-34
NCU00892	tetrahydrofolylpolyglutamate synthase	2811	36.901	2190	30.6728		918	13.0786	1641	21.6772		2680	35.3878		0.526806		0.030363
NCU00893	folC protein	39	0.865163	33	0.781049		42	1.01117	93	2.07603		64	1.42809		0.0297008		0.932463
NCU00894	hypothetical protein	3874	74.4026	3540	72.5376		4689	97.7353	9284	179.424		7634	147.476		0.010348		0.9041
NCU00895	RAB GTPase Ypt5	3624	94.3694	3411	94.7667		3069	86.7326	2823	73.9727		2888	75.6453		0.689871		0.846622
NCU00896	synaptojanin-1	2656	42.6743	1949	33.4103		1739	30.3236	2641	42.6996		2992	48.355		0.320026		0.406376
NCU00897	Sin3 complex subunit	1098	14.9307	970	14.0728		571	8.42667	518	7.08802		628	8.58971		0.042536		0.777389
NCU00898	hypothetical protein	1032	21.4496	904	20.0465		752	16.9629	551	11.5242		523	10.9341		0.515136		0.473553
NCU00899	hypothetical protein	5405	83.7453	3004	49.6587		1403	23.592	1388	21.6407		1861	29.0036		0.010599		0.456779
NCU00900	hypothetical protein	1994	35.7794	1716	32.8516		1530	29.7949	1353	24.43		1305	23.5537		0.931242		0.673254
NCU00901	UVS6	2427	25.8517	2390	27.1612		1508	17.4327	1506	16.1422		1583	16.9606		0.232336		1
NCU00902	zinc finger white collar protein WC2	3112	44.191	2961	44.8604		1657	25.5364	1574	22.4914		1758	25.1104		0.0547052		0.901659
NCU00903	hypothetical protein	3079	99.9495	3622	125.444		4286	150.996	3630	118.576		2826	92.2752		0.042505		0.252124
NCU00904	D-lactate dehydrogenase	1087	22.9218	1441	32.4201		1515	34.6716	1521	32.275		1833	38.8797		0.0221414		0.659838
NCU00905	N-acylethanolamine amidohydrolase	459	8.08131	425	7.98342		2943	56.2344	2378	42.1307		1566	27.7334		5.98614e-21		0.0920836
NCU00906	hypothetical protein	1352	27.979	925	20.4234		583	13.0938	519	10.8079		995	20.7119		0.016527		0.107286
NCU00907	hypothetical protein	1	0.119758	0	0		0	0	0	0		1	0.120461		0.693773		0.669749
NCU00911	polysaccharide synthase Cps1p	5353	72.1132	7471	107.381		16694	244.074	20190	273.698		14508	196.592		1.16998e-07		0.382001
NCU00912	hypothetical protein	193	4.72451	241	6.2943		292	7.75755	330	8.12888		211	5.19545		0.0274828		0.291928
NCU00913	GPI-anchored wall transfer protein 1	868	18.0253	823	18.2345		1177	26.5266	1446	30.2168		1033	21.5777		0.000839448		0.410964
NCU00914	serine/threonine protein kinase	3729	39.925	2844	32.4872		2518	29.2584	3015	32.4831		3566	38.4039		0.829628		0.514492
NCU00915	aspartyl-tRNA synthetase	3075	50.7196	3481	61.2584		7387	132.233	5760	95.6028		7407	122.889		2.64811e-07		0.813582
NCU00916	membrane bound cation transporter	5220	81.6734	4241	70.7961		1589	26.9821	1198	18.8619		1588	24.9921		1.95368e-06		0.792608
NCU00917	hypothetical protein	852	14.4881	741	13.4438		444	8.19404	435	7.44354		518	8.86021		0.0884217		0.735695
NCU00918	hypothetical protein	1434	31.1604	1391	32.2487		1110	26.177	1118	24.4463		1053	23.0157		0.882673		0.772226
NCU00919	ATP-dependent RNA helicase rok-1	670	11.3047	790	14.2214		542	9.92493	1911	32.4462		1623	27.5452		0.187011		0.725107
NCU00920	isoleucyl-tRNA synthetase	1118	16.4174	1210	18.9574		1312	20.9092	1883	27.8246		1009	14.9037		0.00469315		0.145194
NCU00921	hypothetical protein	914	15.0135	792	13.8801		559	9.96528	393	6.49599		305	5.03937		0.071686		0.267676
NCU00922	hypothetical protein	0	0	0	0		0	0	0	0		0	0		NA		NA
NCU00923	hypothetical protein	1426	34.3791	1271	32.6928		494	12.9254	1162	28.1903		961	23.3045		0.350682		0.829724
NCU00924	glycosylphosphatidylinositol transamidase 2	1211	30.7961	1054	28.5972		910	25.1152	1053	26.9463		947	24.2239		0.810155		0.820289
NCU00925	pescadillo	1124	24.0739	1330	30.3922		2004	46.5822	3147	67.8256		2594	55.8844		7.23717e-05		0.915134
NCU00926	hypothetical protein	217	3.75282	281	5.18484		295	5.53685	304	5.29041		254	4.41848		0.0770463		0.610443
NCU00927	kinesin	2173	23.023	1966	22.2237		1424	16.374	1550	16.5254		1346	14.3446		0.523083		0.672155
NCU00928	UPF0183 domain-containing protein	715	13.3615	595	11.863		384	7.78793	345	6.48762		451	8.47747		0.152275		0.642257
NCU00929	hypothetical protein	1230	11.3419	945	9.29703		463	4.63346	684	6.34681		829	7.68914		0.0422865		0.345934
NCU00930	mitochondrial import inner membrane translocase subunit tim-10	883	42.5761	888	45.6824		1489	77.9189	2253	109.316		1696	82.257		7.4961e-06		0.671245
NCU00931	lysyl-tRNA synthetase	363	7.94933	465	10.8645		1159	27.5455	2109	46.4749		999	22.0055		4.76916e-05		0.347896
NCU00932	hypothetical protein	2	0.0446785	5	0.119171		4	0.0969775	0	0		1	0.0224703		1		1
NCU00934	hypothetical protein	8	0.725368	14	1.35434		2	0.196807	4	0.364961		6	0.547219		0.12635		0.678601
NCU00935	hypothetical protein	23093	398.94	22235	409.822		20596	386.147	29804	518.107		29779	517.462		0.128741		0.69882
NCU00936	succinate semialdehyde dehydrogenase	1319	30.7597	1317	32.7683		1160	29.3588	1232	28.9112		871	20.4313		0.351565		0.298977
NCU00937	beta-glucuronidase	608	12.821	662	14.8939		38	0.869652	51	1.0822		61	1.29387		5.02786e-19		0.643589
NCU00938	hypothetical protein	1886	36.7686	2759	57.3876		5126	108.457	4412	86.5544		3618	70.9489		6.89144e-06		0.331941
NCU00939	hypothetical protein	9836	68.9048	7823	58.4703		3440	26.1536	4749	33.4773		4555	32.0967		0.0378257		0.846476
NCU00940	hypothetical protein	2	0.169445	1	0.0903922		1	0.091948	3	0.255764		0	0		0.88686		1
NCU00941	hypothetical protein	422	3.87187	302	2.95628		300	2.98725	269	2.48358		252	2.32568		0.67877		0.691425
NCU00943	trehalase	2697	51.0588	2325	46.9617		30	0.616387	35	0.666769		958	18.243		8.80771e-22		2.68083e-17
NCU00944	l-allo-threonine aldolase	689	16.8835	630	16.4708		849	22.5785	701	17.2854		774	19.0777		0.0160129		0.902578
NCU00945	fungal specific transcription factor	929	14.2782	832	13.6431		428	7.13912	794	12.2799		922	14.2538		0.964156		0.353681
NCU00946	hypothetical protein	0	0	1	0.0544671		0	0	1	0.0513713		1	0.0513505		0.981595		0.756177
NCU00947	hypothetical protein	6	0.494313	4	0.351594		5	0.447058	4	0.331611		5	0.414345		0.785449		0.892481
NCU00948	hypothetical protein	73	8.42561	57	7.01915		18	2.25473	9	1.0453		32	3.7151		5.05109e-05		0.344053
NCU00949	hypothetical protein	146	0.732662	115	0.615715		129	0.70256	214	1.08064		148	0.747058		0.0282377		0.686523
NCU00950	tRNA dihydrouridine synthase	310	6.47135	265	5.90215		259	5.8678	335	7.03713		369	7.74821		0.147186		0.643621
NCU00951	inorganic pyrophosphatase	12182	274.187	12218	293.4		18086	441.788	32133	727.777		24106	545.752		0.00216134		0.868926
NCU00952	mitochondrial ribosomal protein L44	1103	45.5534	935	41.1992		1565	70.1459	2738	113.788		1898	78.8467		0.000893868		0.724788
NCU00953	hypothetical protein	513	12.4621	497	12.8814		261	6.8811	328	8.018		318	7.7704		0.103853		0.927567
NCU00954	protein phosphatase methylesterase 1	901	20.5406	951	23.1313		899	22.2428	976	22.3901		824	18.8954		0.169821		0.621415
NCU00955	monooxygenase	3315	47.4686	3217	49.1479		1525	23.6993	561	8.08357		1240	17.8602		0.000247489		0.816922
NCU00956	hypothetical protein	618	11.0105	595	11.3101		704	13.6124	822	14.737		776	13.9067		0.0321113		0.943799
NCU00957	anchored cell wall protein 2	19161	357.649	19281	383.972		27159	550.168	22036	413.894		23644	443.917		0.019686		0.79456
NCU00958	5-azacytidine resistance protein azr1	1985	38.937	2087	43.6772		1969	41.917	2918	57.5976		2613	51.5564		0.0443348		0.943941
NCU00959	succinate dehydrogenase iron-sulfur protein	4731	116.468	4672	122.712		5901	157.66	9067	224.613		8071	199.858		0.000472769		0.922495
NCU00960	hypothetical protein	8	0.61261	6	0.490204		5	0.415534	5	0.385285		7	0.53918		0.895359		0.794543
NCU00961	hypothetical protein	6	0.7027	7	0.874677		6	0.762628	1	0.117852		5	0.58902		0.771727		0.79621
NCU00962	hypothetical protein	1311	10.4303	1226	10.4068		778	6.71763	967	7.74173		949	7.59454		0.369722		0.905384
NCU00963	methylenetetrahydrofolate dehydrogenase	1179	31.2635	1313	37.1467		3289	94.6522	4659	124.318		4299	114.666		4.51909e-11		0.915138
NCU00964	hypothetical protein	979	11.0383	1033	12.4265		1608	19.6764	2342	26.5719		1667	18.9058		6.08865e-06		0.524388
NCU00965	hypothetical protein	1657	63.0394	1662	67.4608		1058	43.6835	1088	41.652		1077	41.2142		0.165336		0.909917
NCU00966	DUF850 domain-containing protein	924	23.9826	902	24.9783		1147	32.3096	928	24.2377		902	23.549		0.0991176		0.597038
NCU00967	hypothetical protein	2557	31.9015	2293	30.5222		2029	27.4729	2566	32.2147		2225	27.9223		0.340535		0.818927
NCU00968	SIL1	1416	29.1645	1385	30.4349		956	21.3694	915	18.964		948	19.64		0.435755		0.933586
NCU00969	NADH:ubiquinone oxidoreductase 17.8kD subunit	3529	178.443	3516	189.682		4479	245.794	3839	195.336		3277	166.673		0.0517238		0.39232
NCU00970	hypothetical protein	17	0.801106	14	0.703882		9	0.460284	2	0.0948394		2	0.0948009		0.0843821		0.869044
NCU00971	ribosomal protein S12	17390	391.407	18472	443.582		30526	745.661	34304	776.947		29526	668.46		1.98753e-05		0.66874
NCU00972	arabinogalactan endo-1,4-beta-galactosidase	38	1.34802	44	1.66531		271	10.4333	150	5.35452		217	7.74306		0.000131075		1
NCU00973	hypothetical protein	36	1.18309	30	1.05188		12	0.427995	15	0.496048		82	2.71063		0.102141		0.0110708
NCU00974	glutaredoxin	1175	27.1892	1201	29.6506		767	19.2618	704	16.3927		694	16.1533		0.138006		0.777097
NCU00975	hypothetical protein	515	10.9615	470	10.6731		163	3.76524	141	3.01995		146	3.12577		0.000607702		0.87661
NCU00976	hypothetical protein	8	0.264363	3	0.10577		8	0.286908	1	0.0332528		6	0.199436		0.951766		0.818742
NCU00977	aconitate hydratase	616	21.3295	632	23.3479		1290	48.4766	2460	85.7142		1596	55.5871		0.000595365		0.728567
NCU00978	checkpoint protein kinase	1135	14.4317	997	13.5253		699	9.64588	629	8.04805		570	7.29019		0.218443		0.587433
NCU00979	60S acidic ribosomal protein P2	15399	801.547	15625	867.736		26044	1471.25	34653	1815.08		26931	1410.04		3.25446e-06		0.611054
NCU00980	hypothetical protein	981	21.0205	805	18.4035		658	15.3018	749	16.15		707	15.2383		0.918148		0.917712
NCU00981	ribosome biogenesis protein nsa-2	1297	49.2258	1180	47.7822		1375	56.6368	1927	73.5958		1533	58.5244		0.0080147		0.725902
NCU00983	integral membrane protein	8882	159.135	8803	168.274		3680	71.5561	5067	91.3534		7400	133.361		0.0226027		0.126257
NCU00984	von Willebrand domain-containing protein	965	13.0184	853	12.2775		388	5.68074	372	5.05		536	7.27339		0.0236554		0.403541
NCU00985	hydrolase	4771	107.994	3608	87.1341		7	0.171962	10	0.227776		20	0.455368		1.27152e-67		0.443146
NCU00986	hypothetical protein	0	0	3	0.13219		2	0.0896434	0	0		0	0		1		1
NCU00987	pisatin demethylase	59	1.25802	56	1.27396		53	1.22647	12	0.257476		30	0.643428		0.674071		1
NCU00988	MFS quinate transporter	1769	41.1134	1985	49.2207		7	0.176562	8	0.187096		37	0.864966		1.0353e-54		0.101413
NCU00989	hypothetical protein	1	0.127423	2	0.2719		0	0	0	0		0	0		0.564946		NA
NCU00990	hypothetical protein	36	1.15839	23	0.789608		4	0.139687	6	0.194277		9	0.291297		0.0032564		0.675517
NCU00992	hypothetical protein	3591	57.1779	3392	57.6235		1701	29.3941	1466	23.489		1590	25.4655		0.0123567		0.907724
NCU00993	hypothetical protein	29	0.6178	33	0.750058		2	0.0462405	1	0.0214372		8	0.171428		1.71347e-06		0.417843
NCU00994	endothiapepsin	22	0.381437	36	0.665937		73	1.37362	37	0.645534		25	0.435995		0.126149		0.372161
NCU00995	hypothetical protein	955	42.3708	809	38.2951		3395	163.473	3553	158.627		1543	68.8606		3.30819e-11		0.0133619
NCU00998	RNA polymerase II mediator complex subunit Nut1	2298	25.5068	2255	26.7044		1172	14.1181	1692	18.8984		1457	16.267		0.205966		0.939064
NCU00999	hypothetical protein	14185	547.947	16220	668.484		4276	179.263	5511	214.219		4751	184.602		1.25064e-05		0.820799
NCU01000	X-Pro dipeptidyl-peptidase	531	10.965	580	12.7783		431	9.65907	715	14.8573		847	17.593		0.146501		0.313106
NCU01001	hypothetical protein	593	45.3371	622	50.7365		541	44.8889	922	70.9329		1216	93.5135		0.0876734		0.165533
NCU01002	coatomer subunit epsilon	2796	76.4756	2614	76.2821		2164	64.2371	3168	87.1945		2980	81.9868		0.282721		0.836113
NCU01003	hypothetical protein	0	0	0	0		0	0	0	0		0	0		NA		NA
NCU01004	phosphatidylserine decarboxylase proenzyme	3434	35.5479	3704	40.9087		3226	36.2427	3634	37.8544		3252	33.8614		0.444784		0.766755
NCU01005	hypothetical protein	447	15.1056	340	12.2586		350	12.8363	478	16.2546		494	16.7918		0.143574		0.712023
NCU01006	complex I intermediate-associated protein CIA84	2409	38.46	2255	38.4105		2536	43.9404	3941	63.3135		3292	52.8657		0.00424789		0.933087
NCU01007	mito ribosomal protein S18	1064	36.4196	1159	42.3261		2046	76.0049	2824	97.2694		2310	79.533		1.76455e-07		0.770313
NCU01008	U3 small nucleolar ribonucleoprotein IMP3	827	35.3778	758	34.596		788	36.5843	1038	44.6829		901	38.7697		0.0456474		0.872448
NCU01009	hypothetical protein	41	0.45892	52	0.620994		20	0.242955	6	0.0675806		14	0.157624		0.0167452		0.933679
NCU01010	hypothetical protein	73	2.4393	62	2.21037		96	3.48142	25	0.840622		36	1.21		1		0.79676
NCU01011	hypothetical protein	2	0.246944	2	0.263469		0	0	0	0		3	0.37259		0.698533		0.504411
NCU01012	hypothetical protein	7	0.137932	9	0.189209		6	0.12831	7	0.138798		3	0.0594607		0.953877		0.883236
NCU01013	delta-aminolevulinic acid dehydratase	999	17.6668	1058	19.9623		1074	20.613	1023	18.2048		1128	20.0652		0.163559		0.930058
NCU01014	acyltransferase	1	0.0231847	0	0		0	0	0	0		0	0		0.564691		NA
NCU01015	hypothetical protein	737	11.8854	800	13.7648		1444	25.273	1807	29.324		1389	22.5316		4.11029e-06		0.551973
NCU01016	hypothetical protein	415	9.21906	450	10.6655		361	8.70339	386	8.62867		369	8.2453		1		0.893352
NCU01017	hypothetical protein	72	2.65875	51	2.00931		48	1.92366	52	1.93226		47	1.74576		0.954239		0.925933
NCU01019	hypothetical protein	3275	43.3614	3098	43.7627		2761	39.6736	3264	43.4871		3091	41.1654		0.430875		0.956404
NCU01021	eukaryotic translation initiation factor 3 subunit EifCf	3049	70.931	3500	86.8716		1968	49.6874	6460	151.227		5497	128.631		0.287971		0.731585
NCU01022	DUF1253 domain-containing protein	373	6.93243	380	7.53514		489	9.86344	980	18.3282		970	18.1339		0.0146504		0.609596
NCU01023	50S ribosomal protein L17	1265	39.6109	1174	39.2214		1876	63.7529	3186	100.389		2383	75.0568		0.000478014		0.814791
NCU01024	hypothetical protein	1061	29.8051	1330	39.8618		816	24.8775	1345	38.0202		1532	43.2887		0.472949		0.356055
NCU01025	hypothetical protein	0	0	0	0		0	0	0	0		0	0		NA		NA
NCU01026	hypothetical protein	542	9.66731	593	11.2848		553	10.7047	378	6.78447		553	9.9214		0.78411		0.723012
NCU01027	hypothetical protein	15	0.891485	19	1.20478		1	0.0645009	1	0.0598054		4	0.239125		0.000410405		0.58921
NCU01032	hypothetical protein	2165	36.0584	1792	31.8433		493	8.91124	742	12.4357		1152	19.2993		3.91167e-05		0.0846737
NCU01033	hypothetical protein	421	6.87757	283	4.93254		8	0.141836	10	0.164388		12	0.197186		1.15703e-08		0.797678
NCU01034	hypothetical protein	64	2.59165	65	2.80829		8	0.351584	9	0.366739		9	0.36659		1.45292e-06		0.934026
NCU01036	DUF907 domain-containing protein	11165	129.554	9721	120.347		6615	83.3039	5740	67.0228		8295	96.8168		0.1472		0.429276
NCU01038	hypothetical protein	14	0.359662	25	0.685231		7	0.195167	0	0		15	0.387613		0.449972		0.313798
NCU01039	hypothetical protein	2744	39.5769	2280	35.0852		639	10.0023	806	11.698		717	10.402		0.157964		0.888735
NCU01041	mitochondrial metalloendopeptidase OMA1	695	12.2184	734	13.7675		552	10.532	494	8.73925		547	9.67294		0.677934		1
NCU01042	hypothetical protein	4	0.178965	2	0.0954704		1	0.0485568	3	0.135066		11	0.495042		0.926963		0.340017
NCU01043	hypothetical protein	0	0	0	0		0	0	0	0		0	0		NA		NA
NCU01044	spray	796	10.3106	787	10.8762		947	13.3126	691	9.00671		868	11.3092		0.199589		0.965115
NCU01045	ribonuclease T1	319	17.4805	309	18.0656		276	16.414	286	15.7705		447	24.6383		0.642166		0.255986
NCU01047	hypothetical protein	1352	16.741	1203	15.8928		935	12.5649	1324	16.4972		1184	14.7468		0.462137		1
NCU01048	hypothetical protein	19	0.544624	9	0.275243		2	0.062218	7	0.201911		12	0.345992		0.125654		0.494186
NCU01049	hypothetical protein	0	0	1	0.0324102		0	0	1	0.0305681		1	0.0305557		1		0.756177
NCU01050	endoglucanase II	1	0.0666438	2	0.142207		0	0	0	0		132	8.84862		0.850698		2.89474e-10
NCU01051	hypothetical protein	43	2.31385	45	2.58351		22	1.28479	11	0.59563		18	0.974272		0.0264677		0.926646
NCU01052	hypothetical protein	117	5.33972	113	5.50227		30	1.48592	26	1.19405		29	1.33129		2.75833e-05		1
NCU01053	hypothetical protein	551	8.40906	508	8.27162		551	9.1262	469	7.20255		379	5.81804		0.422421		0.364999
NCU01054	hypothetical protein	5	0.278459	8	0.475349		0	0	0	0		1	0.0560187		0.0184344		0.669749
NCU01055	chromate ion transporter	169	3.71626	169	3.96494		69	1.64669	112	2.47831		65	1.43772		0.0562618		0.522103
NCU01056	hypothetical protein	23	0.913569	34	1.44087		9	0.38797	1	0.0399697		2	0.079907		0.00127649		0.919463
NCU01057	taurine catabolism dioxygenase TauD	1035	25.9204	968	25.8647		24	0.652311	66	1.66327		117	2.94733		2.34521e-12		0.0894425
NCU01058	hypothetical protein	88	1.97416	130	3.11153		27	0.657364	45	1.01585		82	1.85035		0.00175744		0.189476
NCU01059	glycosyl hydrolase family 47 protein	275	5.92715	283	6.50775		187	4.37419	280	6.0728		352	7.63128		0.859521		0.338521
NCU01060	hypothetical protein	330	15.6901	316	16.0299		124	6.39849	63	3.01419		133	6.36072		0.0678616		0.56
NCU01061	dienelactone hydrolase	20	0.889825	22	1.04431		80	3.86285	99	4.43228		216	9.66652		5.93806e-09		0.0584871
NCU01063	hypothetical protein	2476	106.492	2298	105.45		203	9.47553	95	4.11156		170	7.35454		2.3048e-23		0.856792
NCU01064	hypothetical protein	723	52.6639	744	57.8201		99	7.82624	33	2.41884		42	3.07727		3.73441e-06		0.75929
NCU01065	ammonium transporter MEP2	402	8.46212	398	8.93855		4705	107.487	5625	119.15		471	9.97277		7.93559e-34		5.91333e-10
NCU01066	l-amino acid oxidase	129	2.2165	102	1.86986		1702	31.738	3759	64.9932		407	7.03419		1.42062e-06		0.066671
NCU01067	hypothetical protein	587	14.7007	545	14.5622		640	17.395	730	18.3968		645	16.2481		0.027549		0.774156
NCU01068	BAR domain-containing protein	3509	69.6315	3652	77.3187		753	16.2166	466	9.30521		745	14.8703		9.62817e-12		0.707501
NCU01069	amphiphysin-like lipid raft protein	2538	61.7803	2017	52.3836		1563	41.2915	1605	39.3144		2065	50.5615		0.766318		0.49827
NCU01070	hypothetical protein	206	9.82378	181	9.20918		109	5.64132	89	4.2709		304	14.5823		0.333228		0.0096408
NCU01071	hypothetical protein	1	0.0409457	3	0.131057		0	0	0	0		0	0		0.201183		NA
NCU01072	class II aldolase/adducin domain-containing protein	97	3.56814	109	4.27787		175	6.98635	76	2.8132		59	2.18305		0.64866		0.483018
NCU01073	hypothetical protein	66	1.78176	74	2.13142		93	2.72478	143	3.88472		94	2.55256		0.0058917		0.609841
NCU01074	hypothetical protein	126	3.21106	113	3.07247		77	2.12966	37	0.948849		42	1.07664		0.145246		0.71622
NCU01075	hypothetical protein	0	0	0	0		0	0	0	0		1	0.0332854		NA		0.669749
NCU01076	hypothetical protein	3	0.256901	1	0.0913642		0	0	0	0		10	0.861363		0.572462		0.143121
NCU01077	hypothetical protein	14	0.539492	16	0.657822		15	0.627323	1	0.0387771		18	0.697704		0.459889		0.479672
NCU01078	D-mandelate dehydrogenase	122	2.52254	119	2.62517		88	1.97471	28	0.582579		45	0.935908		0.120344		0.884021
NCU01079	hypothetical protein	2	0.202903	1	0.10824		0	0	0	0		3	0.306141		0.69838		0.504411
NCU01080	glucanase B	393	9.55672	493	12.7907		414	10.926	270	6.6069		430	10.5178		0.63413		0.633311
NCU01081	hypothetical protein	507	10.3266	469	10.1919		392	8.66522	377	7.72699		413	8.46141		0.732666		0.936968
NCU01082	hypothetical protein	323	9.65235	296	9.43742		382	12.389	385	11.5773		360	10.8212		0.0214555		0.787234
NCU01083	S-adenosylmethionine decarboxylase	1541	33.9643	1562	36.7309		2139	51.165	3727	82.6603		3326	73.7367		0.00192547		0.828074
NCU01084	cytosolic Fe-S cluster assembling factor cfd-1	260	6.83374	315	8.83338		541	15.4321	540	14.2823		621	16.4179		6.96366e-05		0.786061
NCU01085	hypothetical protein	1314	18.8835	1065	16.3293		1383	21.5701	1791	25.9001		1729	24.9933		0.0164335		0.899368
NCU01086	benzoate 4-monooxygenase	65	1.95958	85	2.73401		75	2.45388	161	4.8842		141	4.27573		0.173474		0.787632
NCU01087	hypothetical protein	0	0	1	0.0447203		0	0	0	0		0	0		1		NA
NCU01088	hypothetical protein	37	0.944946	54	1.4714		43	1.19184	6	0.154196		186	4.77815		0.898516		0.00015464
NCU01089	flavin-containing amine oxidasedehydrogenase	399	6.53829	478	8.357		273	4.85508	266	4.38622		244	4.02182		0.513577		0.735118
NCU01090	hypothetical protein	1	0.0242433	0	0		1	0.0263109	0	0		0	0		0.979882		1
NCU01091	hypothetical protein	0	0	0	0		0	0	0	0		0	0		NA		NA
NCU01092	3-oxoacyl-(acyl-carrier-protein) reductase	55	2.78106	44	2.37373		13	0.7134	5	0.25441		10	0.508615		6.79371e-05		0.908085
NCU01093	Ser/Thr protein phosphatase	7	0.244328	0	0		1	0.0378807	0	0		2	0.0702178		0.536165		0.667955
NCU01094	isoamyl alcohol oxidase	192	4.25926	159	3.76324		20	0.481511	36	0.803625		104	2.32064		1.19052e-08		0.0312534
NCU01095	MFS drug transporter	24	0.632546	31	0.871714		10	0.286038	17	0.450866		33	0.874856		0.427242		0.325346
NCU01096	hypothetical protein	4	0.544543	2	0.290491		0	0	0	0		0	0		0.381467		NA
NCU01097	hypothetical protein	709	9.79716	743	10.954		885	13.2721	873	12.1391		1103	15.331		0.167065		0.586462
NCU01098	hypothetical protein	299	2.79212	365	3.63653		251	2.54378	441	4.144		303	2.84608		0.216034		0.719231
NCU01099	GTP-binding protein GTR1	3	0.062435	6	0.133226		3	0.0677596	2	0.0418846		1	0.0209338		0.818028		1
NCU01100	hypothetical protein	2141	26.4764	1915	25.2663		1446	19.4067	1919	23.88		1693	21.0591		0.568708		0.911748
NCU01101	mitochondrial import protein 1	1096	44.838	1149	50.1519		934	41.4692	1068	43.9668		902	37.118		0.48114		0.670755
NCU01102	mitochondrial export translocase Oxa1	1688	39.4612	1748	43.5984		3438	87.2261	7149	168.175		4659	109.555		0.00171168		0.812154
NCU01103	carbonic anhydrase	12	0.599167	6	0.319631		5	0.270944	7	0.351708		5	0.251118		0.630807		1
NCU01104	ATP-dependent RNA helicase MSS116	754	13.4336	540	10.2647		547	10.5767	1323	23.7191		1005	18.0106		0.119891		0.922454
NCU01105	hypothetical protein	172	1.56221	132	1.27913		82	0.80829	76	0.694612		57	0.520747		0.0594801		0.550083
NCU01106	L-amino acid oxidase	98	1.6936	119	2.19413		40	0.750216	22	0.382582		31	0.538874		0.00118231		1
NCU01107	short-chain dehydrogenase	1774	62.1012	1605	59.9449		798	30.3174	82	2.88854		503	17.7115		0.00500556		0.833963
NCU01108	hypothetical protein	185	7.54908	192	8.359		28	1.24	9	0.369558		40	1.64181		1.9887e-07		0.3457
NCU01109	hypothetical protein	30	1.59811	34	1.9324		1	0.0578135	1	0.0536049		5	0.267916		3.61419e-06		0.524177
NCU01111	erythromycin esterase	2	0.0670647	17	0.608197		4	0.145568	0	0		4	0.134917		0.456686		0.709802
NCU01112	lipid binding protein	109	3.84669	122	4.59358		34	1.30221	5	0.177561		31	1.10043		0.00326032		0.657558
NCU01113	hypothetical protein	11	0.352528	4	0.13677		5	0.173906	5	0.161246		3	0.0967084		0.609595		1
NCU01114	DUF858 domain-containing protein	244	7.94765	241	8.37523		268	9.47385	379	12.4224		422	13.8262		0.0197603		0.547699
NCU01115	tRNA-splicing endonuclease subunit SEN2	432	8.4462	488	10.1796		630	13.3678	1033	20.3234		893	17.5619		0.0011693		0.935581
NCU01116	ceramide glucosyltransferase	655	12.8062	568	11.8483		745	15.808	1002	19.7135		983	19.3318		0.00127331		0.826642
NCU01118	hypothetical protein	492	10.879	539	12.7158		772	18.5261	1167	25.9665		790	17.5709		4.13784e-05		0.477458
NCU01119	lanosterol synthase	1167	20.5466	1188	22.316		1375	26.2733	2195	38.8885		1818	32.1962		0.00315524		0.946105
NCU01120	meiosis-specific topoisomerase Spo11	21	0.69061	15	0.526303		2	0.0713816	5	0.165463		1	0.0330792		0.0109821		0.978919
NCU01121	hypothetical protein	392	16.5032	346	15.5414		432	19.7383	800	33.8915		605	25.6201		0.01887		0.92192
NCU01122	hypothetical protein	1584	14.2273	1417	13.579		682	6.64805	765	6.91427		992	8.96232		0.0114788		0.423087
NCU01123	hypothetical protein	0	0	0	0		0	0	0	0		0	0		NA		NA
NCU01124	hypothetical protein	809	23.3013	698	21.4496		233	7.28335	146	4.23159		252	7.30087		5.95167e-06		0.556319
NCU01127	DUF636 domain-containing protein	306	11.2216	256	10.0163		85	3.38295	23	0.848751		46	1.69681		8.98146e-07		0.967633
NCU01132	MFS monosaccharide transporter	9411	270.085	9268	283.78		11	0.34261	20	0.57758		30	0.866019		1.47799e-74		0.466521
NCU01134	hypothetical protein	12	0.305815	14	0.38066		0	0	1	0.0256446		0	0		0.0080815		1
NCU01135	hypothetical protein	190	3.58	187	3.75926		70	1.43143	32	0.606733		86	1.62993		9.78612e-05		0.396221
NCU01136	hypothetical protein	3191	78.5966	2240	58.8649		2127	56.8574	2559	63.4257		5399	133.762		0.455944		0.0119029
NCU01138	CipA protein	197	6.9216	225	8.43439		24	0.915154	7	0.247489		142	5.01845		2.39397e-14		0.000228009
NCU01140	NAD(P) transhydrogenase	4788	49.4249	4347	47.8754		849	9.51135	214	2.22292		903	9.37608		3.3465e-16		0.538117
NCU01141	CDP-diacylglycerol-glycerol-3-phosphate 3-phosphatidyltransferase	568	13.4428	507	12.8021		616	15.8222	1024	24.3871		617	14.6882		0.00450886		0.454902
NCU01142	NADH:ubiquinone oxidoreductase 13.4kD subunit	2784	139.737	2595	138.967		3486	189.894	2994	151.221		2774	140.052		0.024616		0.546262
NCU01143	DEAD/DEAH box helicase	1429	14.1489	1303	13.7647		1243	13.3569	1838	18.3128		1508	15.0188		0.0679843		0.847339
NCU01144	hypothetical protein	431	9.80235	394	9.56049		258	6.36818	195	4.46278		190	4.34658		0.129392		0.614844
NCU01145	hypothetical protein	4991	167.949	3777	135.603		2965	108.282	2922	98.9438		2615	88.5124		0.64277		0.623171
NCU01146	signal sequence receptor alpha chain	7936	221.631	7123	212.238		5548	168.154	7601	213.608		7591	213.24		0.643322		0.755533
NCU01147	tyrosine decarboxylase	263	5.49261	264	5.88245		256	5.80237	259	5.44303		410	8.61288		0.077433		0.261016
NCU01148	methyltransferase	230	7.64804	174	6.17309		67	2.41791	106	3.54687		83	2.77614		0.040948		0.910375
NCU01149	cupin domain-containing protein	201	7.00547	215	7.99486		235	8.88898	287	10.0656		297	10.4121		0.0192508		0.82219
NCU01150	UBA domain-containing protein 3	2501	39.7033	2060	34.8908		1835	31.6149	2014	32.1729		2408	38.4513		0.732703		0.579826
NCU01151	calpain-B	79	0.956156	52	0.671485		5	0.0656772	2	0.0243584		4	0.0486971		8.33942e-05		0.875352
NCU01153	hypothetical protein	1	0.129495	1	0.13816		2	0.281077	2	0.260616		0	0		0.713162		1
NCU01154	submerged protoperithecia-1	5238	91.1473	2613	48.512		1329	25.0984	2022	35.406		2074	36.3019		0.253828		0.604921
NCU01156	hypothetical protein	190	3.3256	145	2.70779		59	1.12076	45	0.792586		115	2.02468		0.000300919		0.153314
NCU01157	glutamate-cysteine ligase catalytic subunit	1186	17.0491	1200	18.4048		2019	31.499	3055	44.1923		2878	41.615		1.21121e-05		0.80087
NCU01158	hypothetical protein	439	5.27458	456	5.84547		522	6.8067	781	9.44261		524	6.33281		0.00409713		0.471519
NCU01159	hypothetical protein	8	0.930095	7	0.868293		2	0.252354	5	0.584958		5	0.584721		0.403595		0.79565
NCU01160	ATP-dependent RNA helicase dbp-5	3846	65.0303	3699	66.7302		5651	103.699	6898	117.367		5715	97.1996		7.5261e-05		0.672055
NCU01161	actin polymerization protein Bzz1	1236	19.0456	1307	21.4874		1267	21.1883	1658	25.7087		1435	22.2418		0.0656051		0.853484
NCU01162	glycolipid-anchored surface protein 5	216	3.45539	318	5.42753		106	1.84032	18	0.289757		30	0.482733		0.000437481		0.810908
NCU01163	GAF domain nucleotide-binding protein	225	12.4293	258	15.206		317	19.0049	482	26.7934		353	19.6146		0.000691689		0.66624
NCU01164	transcription elongation complex subunit	8002	93.8778	6560	82.1106		5036	64.1199	7101	83.8305		5362	63.2751		0.729319		0.605868
NCU01165	LEM3/CDC50 family protein	6693	152.803	5251	127.904		4235	104.931	3840	88.2183		4717	108.322		0.479899		0.728381
NCU01166	camp-dependent protein kinase regulatory chain	2921	44.0859	2521	40.5949		2192	35.9047	2403	36.4955		1957	29.7099		0.571661		0.540047
NCU01167	hypothetical protein	487	16.4341	451	16.2377		323	11.8294	397	13.4811		339	11.5069		0.792955		0.795989
NCU01169	NADH:ubiquinone oxidoreductase 24	3325	106.703	3223	110.351		5079	176.891	5101	164.724		4560	147.194		0.000387172		0.636952
NCU01170	hypothetical protein	3766	69.939	3430	67.9617		3192	64.3346	2880	53.8207		3102	57.9459		0.578379		0.946491
NCU01171	DNA replication licensing factor mcm5	1083	19.117	1026	19.3228		516	9.88515	727	12.9135		527	9.35714		0.221155		0.56691
NCU01172	GARP complex component	1918	22.031	1962	24.0445		1413	17.6145	1803	20.8401		1678	19.3874		0.813217		0.999196
NCU01173	hypothetical protein	18	0.689739	10	0.408831		2	0.0831735	0	0		3	0.115631		0.0115283		0.660573
NCU01174	anaphase-promoting complex subunit CDC23	1298	17.9673	1157	17.0873		1076	16.1645	992	13.8178		653	9.09207		0.562263		0.155962
NCU01175	farnesyl-pyrophosphate synthetase	3581	92.0458	4264	116.936		10422	290.732	12353	319.514		9361	242.027		3.5091e-10		0.459967
NCU01176	hypothetical protein	5299	57.2215	3611	41.603		787	9.22323	841	9.1386		808	8.77644		6.38921e-08		0.887661
NCU01177	NAD dependent epimerase/dehydratase	803	21.6292	798	22.9329		581	16.9842	704	19.0816		603	16.3374		0.831676		0.76882
NCU01178	6-phosphofructo-2-kinase/fructose-2,6-bisphosphatase	1543	27.2268	1632	30.7243		1719	32.9192	2010	35.6898		1969	34.9476		0.0663781		1
NCU01179	outer membrane translocase 40 kDa subunit	3032	65.2612	3007	69.0543		5038	117.687	7813	169.224		5461	118.233		2.00642e-05		0.553272
NCU01180	ubiquitin C-terminal hydrolase	632	8.08114	589	8.0353		769	10.6715	763	9.81744		749	9.63339		0.0112423		0.85478
NCU01181	acyl-CoA dehydrogenase family member 11	1684	44.9791	1792	51.0667		948	27.4802	539	14.4869		732	19.6662		0.0247535		0.948814
NCU01182	hypothetical protein	655	24.0202	415	16.2373		147	5.85052	98	3.61642		115	4.24203		9.28087e-05		0.85209
NCU01183	GTP-binding protein 1	609	19.5961	676	23.2076		842	29.4041	1121	36.2974		786	25.44		0.00061115		0.447342
NCU01184	pre-mRNA splicing factor cwc2	757	14.2522	649	13.0366		614	12.5458	747	14.1523		618	11.7035		0.352716		0.697967
NCU01185	urease accessory protein UreF	35	1.352	50	2.06068		56	2.34769	99	3.84824		49	1.90391		0.00505309		0.422146
NCU01186	hypothetical protein	1362	23.5973	1327	24.5294		841	15.8133	826	14.4007		781	13.6106		0.193803		0.75886
NCU01187	cpc-3 protein	1753	14.844	1695	15.3133		1930	17.7365	2004	17.0759		1836	15.6381		0.0186381		0.735816
NCU01188	ubiquitin conjugating enzyme	1796	47.0759	1613	45.1084		522	14.8493	573	15.1135		718	18.9303		0.000115091		0.513621
NCU01189	hypothetical protein	1824	20.3117	1845	21.9204		1416	17.113	1797	20.1366		1499	16.7905		0.754267		0.737325
NCU01190	DUF410 domain-containing protein	1321	37.0653	1252	37.48		973	29.6292	1866	52.6858		1799	50.7735		0.142433		0.657248
NCU01191	hypothetical protein	422	13.6895	365	12.6328		294	10.3506	311	10.1521		295	9.62587		0.796338		0.873339
NCU01192	DNA polymerase delta catalytic subunit	2225	28.0672	1908	25.679		1147	15.7027	1618	20.5383		1185	15.0359		0.436135		0.561285
NCU01193	hypothetical protein	1941	18.52	2367	24.0959		1274	13.1925	1024	9.83179		924	8.86805		0.0580142		0.449728
NCU01195	Glu/Leu/Phe/Val dehydrogenase	10774	244.338	11418	276.271		44222	1088.42	39130	892.981		23139	527.838		1.94592e-12		0.0569316
NCU01196	hypothetical protein	273	4.10089	258	4.13491		368	5.99937	693	10.4753		586	8.85431		0.00674447		0.887278
NCU01197	cell wall biogenesis protein phosphatase Ssd1	14048	129.914	13566	133.852		12462	125.075	16916	157.419		15367	142.946		0.181856		1
NCU01198	hypothetical protein	416	9.29746	428	10.2058		546	13.2436	569	12.7968		409	9.19467		0.0239388		0.342059
NCU01199	SNARE domain-containing protein	551	20.3941	493	19.4684		377	15.1439	434	16.1644		463	17.2375		0.935604		0.805225
NCU01200	peptidyl-prolyl cis-trans isomerase B	6693	282.772	8261	372.375		10196	467.508	7914	336.457		7017	298.201		0.0750805		0.360492
NCU01201	trm-112	621	30.6229	536	28.2001		848	45.3831	1008	50.0188		1047	51.933		0.000385321		0.820013
NCU01202	hypothetical protein	3133	115.07	2642	103.53		2568	102.362	1994	73.6961		1928	71.2279		0.843153		0.525515
NCU01203	hypothetical protein	316	14.8472	392	19.6506		318	16.2154	547	25.8621		563	26.6077		0.0732506		0.55116
NCU01204	tropomyosin	8316	325.979	6939	290.204		9321	396.534	14294	563.828		11049	435.652		0.000887756		0.733334
NCU01205	hypothetical protein	732	17.5502	618	15.8085		288	7.49388	248	5.98331		251	6.05323		0.00146707		0.799352
NCU01206	histone-lysine N-methyltransferase	2825	24.4989	2587	23.9362		1564	14.72	2475	21.5983		2133	18.6063		0.709682		1
NCU01207	vacuolar membrane ATPase 1	5789	107.634	5706	113.19		6776	136.729	6425	120.209		5106	95.4923		0.0606612		0.359186
NCU01208	hypothetical protein	3211	49.6708	2403	39.6594		2088	35.0537	2052	31.9416		2620	40.7665		0.830893		0.554653
NCU01209	hypothetical protein	69	2.10945	69	2.25061		16	0.530863	10	0.307636		25	0.768779		0.00047751		0.500881
NCU01210	para-aminobenzoic acid synthetase	22	0.43638	24	0.507907		9	0.193744	2	0.0399199		8	0.159615		0.0344269		0.772531
NCU01211	hypothetical protein	662	12.5031	614	12.3725		495	10.1463	480	9.12258		497	9.44184		0.702636		0.955267
NCU01212	hypothetical protein	1	0.0591381	2	0.126191		0	0	1	0.0595094		4	0.237941		0.866542		0.520956
NCU01213	superoxide dismutase	1562	25.5347	1473	25.6912		1479	26.2398	1182	19.444		1361	22.3795		0.546608		0.953089
NCU01214	hypothetical protein	139	2.99051	139	3.19063		40	0.93397	20	0.43299		49	1.0604		6.81141e-06		0.50173
NCU01215	thioesterase	443	10.2808	550	13.6181		810	20.4009	909	21.2278		673	15.7101		8.81884e-05		0.415675
NCU01216	ubiquitin ligase complex F-box protein GRR1	3024	37.1459	2860	37.4823		1597	21.2901	1689	20.8774		1700	21.0049		0.0761307		0.978942
NCU01218	hypothetical protein	1311	39.3989	1554	49.8269		1752	57.1424	1704	51.5311		1408	42.5624		0.038457		0.462211
NCU01219	glutaredoxin	4233	196.95	4680	232.319		5724	289.035	6423	300.721		5765	269.805		0.00598622		0.766782
NCU01220	BAG domain-containing protein	1046	12.6568	1051	13.5683		990	13.0008	1093	13.3085		1090	13.2666		0.359613		1
NCU01221	60S ribosomal protein L16	24789	782.37	22675	763.539		38664	1324.35	51024	1620.49		44467	1411.67		4.78599e-06		0.86894
NCU01223	hypothetical protein	17	1.68182	18	1.89992		17	1.82525	11	1.09507		9	0.895604		0.846542		0.816685
NCU01224	26S protease regulatory subunit 4	4038	88.672	3965	92.8954		3938	93.8509	4659	102.951		3799	83.9133		0.100226		0.60871
NCU01225	ubiquitin conjugating enzyme	1507	39.653	1363	38.264		1107	31.6121	1050	27.8016		897	23.7409		0.80753		0.511073
NCU01227	succinyl-CoA ligase alpha-chain	5928	149.794	5652	152.377		11128	305.174	17523	445.568		11611	295.12		6.89986e-06		0.492733
NCU01229	elongator complex protein 3	695	14.2164	657	14.3385		758	16.8274	807	16.6111		788	16.2134		0.0560428		0.921017
NCU01230	serum paraoxonase/arylesterase	1050	29.9897	1006	30.6558		83	2.57279	80	2.29927		189	5.42983		1.21887e-19		0.0804103
NCU01231	carboxylic acid transporter	16846	300.471	19767	376.165		28	0.54201	49	0.879468		152	2.72704		1.19589e-36		0.0106119
NCU01233	aldose reductase	1576	34.4812	2141	49.9774		315	7.47962	119	2.61994		655	14.4148		0.00563614		0.0333436
NCU01234	eukaryotic initiation factor 4A-12	1737	43.5011	1556	41.5759		1972	53.5982	2390	60.2305		1926	48.5175		0.00782055		0.613757
NCU01235	splicing factor 3a subunit 3	1080	26.7945	1206	31.9228		1247	33.5762	1197	29.8837		1009	25.18		0.193474		0.494259
NCU01236	GIY-YIG catalytic domain-containing protein	348	11.5397	284	10.0476		80	2.87904	81	2.70282		115	3.83579		7.28451e-06		0.521621
NCU01238	PHD transcription factor	3747	25.9035	3440	25.3726		2134	16.0108	2672	18.5879		2742	19.0671		0.397426		0.786885
NCU01240	hypothetical protein	6069	97.7414	6993	120.159		8857	154.807	10951	177.473		10108	163.745		0.00450755		0.941144
NCU01241	mitochondrial carrier protein	3113	37.1134	3050	38.7956		3803	49.2062	6014	72.1494		6054	72.5998		0.00119852		0.604592
NCU01242	G2/mitotic-specific cyclin	2375	33.457	1809	27.189		1007	15.3956	870	12.3328		901	12.767		0.00522343		0.810191
NCU01243	C6 finger domain-containing protein	2657	40.5238	2159	35.132		1700	28.1391	1416	21.732		1675	25.6966		0.21645		0.930673
NCU01245	hypothetical protein	309	7.62662	409	10.7703		534	14.304	683	16.9634		689	17.1054		0.000443227		0.816825
NCU01246	urease accessory protein UreD	72	2.42454	87	3.1257		157	5.73771	163	5.52334		131	4.4372		0.000643694		0.611622
NCU01247	hypothetical protein	3356	38.3457	2929	35.7063		1998	24.7761	2482	28.5374		2273	26.1238		0.617954		0.930431
NCU01248	hypothetical protein	747	14.6288	691	14.4377		351	7.46	444	8.74963		413	8.13543		0.0822281		0.998939
NCU01249	importin alpha subunit	9668	167.868	8425	156.074		7247	136.562	10118	176.784		8661	151.266		0.317649		0.884788
NCU01250	cystinosin	545	14.8982	515	15.0202		508	15.0711	345	9.49018		444	12.2085		0.953432		1
NCU01252	MYND domain-containing protein	1820	20.405	1425	17.0456		948	11.535	1231	13.8881		1256	14.1644		0.457238		0.768889
NCU01253	hypothetical protein	1673	32.8439	1313	27.5014		885	18.8558	718	14.1841		678	13.3884		0.0648981		0.552482
NCU01254	cation efflux family protein family	2675	51.7076	2333	48.1145		958	20.0973	1031	20.0543		1030	20.0267		0.00161778		0.983768
NCU01255	mitochondrial dynamin GTPase	3698	49.3448	3652	51.992		2192	31.7437	2512	33.7297		2277	30.5618		0.130091		0.818086
NCU01256	glutamine amidotransferase	3794	72.7492	3456	70.7027		1129	23.4946	1111	21.4369		1192	22.9905		0.00452741		0.955475
NCU01257	hypothetical protein	580	16.7865	792	24.4562		1041	32.6983	1836	53.4715		1755	51.0917		0.00246523		0.689781
NCU01258	cyanase	1649	67.2888	1722	74.9698		559	24.7558	645	26.485		2394	98.2625		0.00197351		3.6039e-05
NCU01259	hypothetical protein	272	10.7771	394	16.6555		385	16.5552	505	20.1345		472	18.8111		0.0296786		0.964405
NCU01260	hypothetical protein	631	4.19178	528	3.74226		443	3.19386	591	3.9507		628	4.19633		0.70206		0.668284
NCU01261	hypothetical protein	7	0.544764	2	0.166063		2	0.168921	1	0.078312		1	0.0782802		0.581158		1
NCU01262	hypothetical protein	0	0	0	0		0	0	0	0		0	0		0.851142		NA
NCU01266	phosphoinositide-specific phospholipase C	959	9.74781	803	8.70834		199	2.19525	316	3.23217		275	2.81166		1.22425e-05		0.951023
NCU01267	palmitoyltransferase PFA3	2461	36.9448	2221	35.5731		1816	29.587	2210	33.3851		2520	38.0526		0.91767		0.578399
NCU01268	ubiquitin-conjugating enzyme E2 6	1200	32.2499	1168	33.4905		376	10.9667	329	8.89735		338	9.13704		4.23005e-06		0.833731
NCU01269	cell cycle regulatory protein	1765	23.6307	1394	19.9125		662	9.61907	905	12.1927		870	11.7164		0.0261985		0.85839
NCU01270	ribose-phosphate pyrophosphokinase II	231	4.48882	206	4.27089		58	1.22318	47	0.919044		48	0.938217		1.19682e-05		0.887794
NCU01271	ornithine decarboxylase	5510	94.5038	5731	104.872		8107	150.904	9970	172.072		11143	192.239		0.000116314		0.6032
NCU01272	mitochondrial presequence protease	2584	25.0097	2524	26.0637		4809	50.5142	7139	69.5298		4727	46.0196		5.14503e-07		0.39589
NCU01273	beta-taxilin	1284	27.6121	1436	32.9473		1365	31.8574	1397	30.2308		1418	30.6728		0.254683		0.961491
NCU01274	hypothetical protein	1542	25.8534	1516	27.1184		944	17.1771	938	15.8254		983	16.5779		0.192836		1
NCU01275	oxidoreductase	839	26.6382	968	32.7906		82	2.82552	193	6.1662		466	14.8823		2.76368e-11		0.00223069
NCU01276	N-acetyltransferase 5	375	13.4728	383	14.6811		626	24.4087	769	27.8017		548	19.8038		9.80999e-05		0.430098
NCU01277	hypothetical protein	1117	21.7057	1090	22.5984		954	20.1192	1178	23.0348		1270	24.8237		0.35304		0.694715
NCU01278	hypothetical protein	1510	24.7524	1477	25.8316		1198	21.3128	1521	25.0892		1390	22.9191		0.517135		0.951165
NCU01279	ER membrane protein	1904	27.8226	2235	34.8449		2300	36.4755	2383	35.0407		1799	26.4426		0.0863441		0.359323
NCU01281	hypothetical protein	95	5.52916	81	5.02981		22	1.38964	12	0.702805		15	0.87815		3.4473e-05		0.981139
NCU01282	vacuolar-sorting protein snf-7	1920	50.1062	1862	51.8443		1634	46.2791	1345	35.3208		1575	41.344		0.88767		0.970569
NCU01283	hypothetical protein	8134	79.6949	8546	89.3347		9439	100.368	15489	152.71		16015	157.832		0.00972342		0.538948
NCU01284	hypothetical protein	618	19.5048	548	18.4529		239	8.18641	325	10.3218		344	10.9208		0.0251232		0.681571
NCU01285	hypothetical protein	2255	42.6403	1951	39.3606		1921	39.4225	1161	22.0914		1022	19.4387		0.554485		0.457774
NCU01288	hypothetical protein	2341	19.3431	2339	20.6199		1603	14.3748	1877	15.6066		1849	15.3675		0.615758		0.959132
NCU01289	hypothetical protein	550	8.5998	769	12.8287		5162	87.5964	4508	70.9296		6852	107.767		1.57908e-26		0.336838
NCU01290	centromere/microtubule-binding protein CBF5	2386	48.1468	2497	53.7585		3251	71.1962	5307	107.762		4942	100.309		0.0013378		0.77082
NCU01291	hypothetical protein	2078	32.1029	2726	44.932		4616	77.394	2742	42.627		2359	36.658		0.0213361		0.444003
NCU01292	hypothetical protein	77	3.5861	78	3.87576		131	6.62133	24	1.12476		87	4.07561		0.695654		0.859603
NCU01294	hydrolase	1343	17.7275	1599	22.519		3090	44.2661	1978	26.2733		2663	35.3576		0.00254459		1
NCU01296	hypothetical protein	1347	19.9704	1305	20.6424		1448	23.2986	1160	17.3059		1108	16.5234		0.27964		0.546287
NCU01297	hypothetical protein	6	0.129436	7	0.161114		12	0.28095	8	0.173665		6	0.130196		0.237522		0.861769
NCU01298	hypothetical protein	52	1.63794	66	2.21803		182	6.22168	105	3.32813		32	1.01388		0.00691964		0.0708819
NCU01299	hypothetical protein	191	9.65785	212	11.4371		761	41.7613	920	46.8115		514	26.1428		5.7353e-13		0.138657
NCU01300	imidazoleglycerol-phosphate dehydratase	752	29.7707	856	36.1557		1300	55.8544	1727	68.799		1240	49.3782		1.1469e-05		0.474562
NCU01301	60S ribosomal subunit assembly/export protein loc-1	298	12.8748	311	14.3356		500	23.4443	918	39.9102		776	33.7231		0.00144806		0.901355
NCU01302	hydrolase	383	10.1	362	10.185		1013	28.9916	1457	38.6632		565	14.9869		2.05915e-10		0.0218863
NCU01303	hypothetical protein	1400	20.0711	1461	22.3473		1067	16.6016	1124	16.2154		955	13.7717		0.950778		0.600694
NCU01304	mitochondrial mRNA processing protein PET127	764	14.2995	790	15.7756		902	18.3222	1325	24.9552		1191	22.4224		0.0103639		0.944263
NCU01305	rhomboid family membrane protein	1839	28.8585	1465	24.5279		1382	23.5365	1079	17.0385		1233	19.4624		0.883525		0.905024
NCU01306	hypothetical protein	519	12.7833	529	13.9016		561	14.9963	653	16.1848		629	15.5837		0.0759478		0.988671
NCU01307	hypothetical protein	475	18.8515	488	20.6635		804	34.6299	942	37.6202		738	29.4612		1.82653e-05		0.547889
NCU01308	hypothetical protein	2	0.286989	0	0		0	0	0	0		0	0		0.855357		NA
NCU01309	hypothetical protein	1537	20.105	1516	21.1573		816	11.5841	692	9.10863		1047	13.7758		0.0541799		0.399708
NCU01310	hypothetical protein	1736	39.5954	1659	40.3713		1636	40.4968	1785	40.9686		1644	37.7171		0.236385		0.804103
NCU01311	hypothetical protein	141	2.759	153	3.19415		8	0.169889	20	0.393805		41	0.806973		2.69544e-10		0.209245
NCU01312	myb-like DNA-binding protein myb-1	3283	89.5908	3079	89.6465		389	11.5209	618	16.9707		1445	39.6645		2.91673e-11		0.00236081
NCU01313	hypothetical protein	1	0.169445	1	0.180784		0	0	0	0		0	0		1		NA
NCU01314	hypothetical protein	5	0.642253	8	1.09637		1	0.139405	2	0.258514		2	0.258409		0.364719		0.815143
NCU01315	UDP-N-acetylglucosaminyltransferase	3178	30.5669	2661	27.307		2859	29.8438	1696	16.415		1560	15.0926		0.874163		0.502974
NCU01317	60S ribosomal protein L12	14602	436.358	15428	491.894		27498	891.814	29743	894.403		25257	759.196		5.06331e-06		0.599495
NCU01318	protein transporter sec-23	7538	119.309	7223	121.973		6176	106.088	8701	138.581		7134	113.577		0.259348		0.790202
NCU01319	hypothetical protein	2025	32.3618	2029	34.5956		5263	91.2817	5051	81.2275		3458	55.5871		3.60817e-08		0.18194
NCU01320	glutathione S-transferase	913	47.6792	1094	60.9546		1190	67.4446	921	48.3989		1802	94.6573		0.113505		0.133222
NCU01321	high-affinity nickel transporter	189	3.34485	191	3.60645		112	2.15118	125	2.22609		131	2.332		0.27978		0.893697
NCU01322	transcription factor TFIIE complex alpha subunit	651	14.0312	644	14.8092		556	13.0056	607	13.165		588	12.7477		0.593127		0.934359
NCU01323	cohesin complex subunit	3271	35.5632	3217	37.3166		2001	23.6108	2846	31.1367		2459	26.8918		0.675207		0.929695
NCU01324	hypothetical protein	1087	18.7783	1106	20.3851		718	13.4615	755	13.1248		727	12.6329		0.401654		0.876629
NCU01325	hypothetical protein	11	0.661157	11	0.7054		9	0.58708	5	0.302412		3	0.181374		0.94068		0.837846
NCU01326	hypothetical protein	5	0.273989	1	0.0584647		7	0.416297	6	0.33085		1	0.0551193		0.183336		0.645233
NCU01327	hypothetical protein	1288	28.5064	1494	35.2783		252	6.05298	1306	29.0862		1085	24.1545		0.397372		0.709553
NCU01328	transketolase	18042	329.679	17274	336.768		23245	460.977	29245	537.745		45273	832.124		0.00368609		0.107697
NCU01329	hypothetical protein	166	5.50839	205	7.25774		150	5.40195	345	11.52		334	11.1482		0.15882		0.630901
NCU01330	SacI domain-containing protein	2057	26.6588	1627	22.497		1067	15.0077	1241	16.1844		1179	15.3696		0.423602		0.950602
NCU01331	snRNP and snoRNP protein	716	43.4728	815	52.795		1209	79.666	1476	90.1796		1159	70.783		0.000376861		0.576234
NCU01332	vacuolar ATP synthase proteolipid subunit	14764	450.209	12802	416.504		14035	464.478	12786	392.34		13494	413.897		0.240577		0.906271
NCU01333	Delta（24（24（1)))-sterol reductase	4902	84.9602	4935	91.2558		5774	108.608	5626	98.1205		7364	128.38		0.0935957		0.50498
NCU01334	hypothetical protein	24	1.00333	13	0.579839		3	0.136112	5	0.210339		19	0.798965		0.0135379		0.239734
NCU01335	cell division control protein 15	1769	13.2366	1556	12.422		1291	10.4838	1066	8.02648		864	6.50287		0.499199		0.308368
NCU01336	hypothetical protein	1084	21.976	1017	21.9974		557	12.2551	511	10.4246		408	8.31996		0.0296746		0.401733
NCU01337	dihydrofolate synthetase Fol3	245	7.95852	249	8.62972		260	9.16605	303	9.90437		216	7.05767		0.114263		0.456719
NCU01338	DUF218 domain-containing protein	518	24.5798	474	23.9971		277	14.265	199	9.50212		283	13.5076		0.0283904		0.737482
NCU01339	hypothetical protein	409	10.8035	392	11.0473		320	9.17346	435	11.5624		445	11.8234		0.347476		0.740016
NCU01340	hypothetical protein	239	12.3596	194	10.7038		240	13.4698	322	16.7564		310	16.1254		0.00633197		0.883901
NCU01341	U1 small nuclear ribonucleoprotein C	946	30.6879	826	28.5882		521	18.3424	973	31.7619		829	27.0503		0.616342		0.878141
NCU01342	endoplasmic reticulum vesicle protein 25	2613	91.8078	2527	94.7276		2932	111.801	3168	112.006		2739	96.7996		0.0383033		0.64583
NCU01343	TPR repeat protein	684	24.7982	809	31.2927		1054	41.4712	1478	53.9207		1090	39.7495		0.00016908		0.572107
NCU01344	hypothetical protein	1228	22.7612	1141	22.5638		856	17.2192	967	18.036		852	15.8846		0.910552		0.75134
NCU01345	ascospore lethal-1	3062	43.8195	3198	48.8284		1693	26.2943	1564	22.5225		1690	24.3271		0.0865016		0.986298
NCU01346	hypothetical protein	2	0.331831	1	0.177018		0	0	3	0.500871		1	0.166889		0.903288		1
NCU01347	hypothetical protein	152	4.33101	203	6.17125		679	20.9971	895	25.6618		406	11.6363		1.06892e-14		0.0560332
NCU01348	agmatinase	26	0.60515	26	0.645646		149	3.76373	8	0.187369		29	0.678937		0.249422		0.863662
NCU01349	hypothetical protein	956	8.78483	891	8.73543		334	3.33092	227	2.09903		270	2.49563		9.23308e-05		0.857598
NCU01350	hypothetical protein	0	0	0	0		0	0	0	0		0	0		NA		NA
NCU01351	hypothetical protein	11	0.473531	7	0.321503		24	1.12127	12	0.519822		9	0.389709		0.0321406		0.616383
NCU01353	mixed-linked glucanase	5374	83.6174	4983	82.722		26313	444.337	19940	312.207		20395	319.201		1.03775e-14		0.59882
NCU01355	hypothetical protein	44	1.40634	22	0.750225		38	1.31815	27	0.868399		22	0.707297		0.475825		0.664155
NCU01356	hypothetical protein	280	6.55532	235	5.86996		85	2.15972	248	5.84259		273	6.42895		0.499802		0.472678
NCU01357	hypothetical protein	89	3.58276	85	3.65072		18	0.7864	17	0.688644		25	1.0123		8.58403e-05		0.698818
NCU01358	hypothetical protein	66	1.87387	57	1.72664		29	0.893584	29	0.828535		26	0.742523		0.197574		0.930659
NCU01360	NADH:ubiquinone oxidoreductase 11.5kD subunit	1991	97.9785	1757	92.2492		2204	117.71	2254	111.617		1806	89.3962		0.0412174		0.447516
NCU01361	hypothetical protein	1751	20.4121	1473	18.3204		882	11.1587	1205	14.1353		1374	16.1113		0.386303		0.487105
NCU01362	INO80 chromatin remodeling complex	2452	29.1384	2214	28.0707		1554	20.0419	1842	22.0268		1673	19.9978		0.576346		0.861968
NCU01364	oxidoreductase	564	19.4304	562	20.6571		487	18.2085	484	16.779		327	11.3316		0.568365		0.249527
NCU01365	ATP dependent DNA ligase domain-containing protein	786	9.44378	673	8.62719		610	7.95419	451	5.45278		423	5.11217		0.904283		0.468468
NCU01366	hypothetical protein	2182	21.6495	1988	21.0446		1720	18.521	1848	18.4507		1672	16.6867		0.816091		0.746123
NCU01367	small nucleolar ribonucleoprotein complex subunit	807	16.1142	917	19.536		1218	26.3953	1953	39.2425		1808	36.3142		0.000487089		0.794238
NCU01368	proteasome component C11	3403	127.236	3352	133.716		4532	183.9	5278	198.58		4324	162.621		0.000472748		0.602461
NCU01369	ATP-dependent RNA helicase ded-1	11254	147.492	11543	161.403		9367	133.231	22364	294.937		19794	260.938		0.137197		0.739308
NCU01370	hypothetical protein	651	14.3881	531	12.5213		309	7.41181	402	8.94061		355	7.89211		0.251827		0.916844
NCU01371	UPF0660 protein	114	5.55283	123	6.39214		174	9.19818	198	9.70494		102	4.99749		0.000830994		0.169654
NCU01373	hypothetical protein	68	2.41762	59	2.23801		35	1.35049	24	0.858635		16	0.572191		0.0491063		0.527446
NCU01374	CutC family protein	68	2.31266	76	2.7577		77	2.84208	24	0.821356		42	1.43679		0.798884		0.931857
NCU01375	hypothetical protein	13	1.71126	7	0.983108		3	0.428584	6	0.79477		4	0.529632		0.479541		1
NCU01376	alkaline phosphatase	401	8.09173	363	7.81511		212	4.64276	65	1.31986		157	3.18668		0.00194696		0.862792
NCU01377	anaphase-promoting complex subunit Cut9	626	11.5004	664	13.0148		436	8.69296	487	9.00296		354	6.54159		0.852311		0.41675
NCU01378	acetoacetyl-CoA synthase	2818	45.9257	3035	52.7721		1137	20.1103	730	11.9717		1206	19.7699		0.000110972		0.589017
NCU01379	histone acetylase complex subunit Paf400	5494	21.3208	4880	20.2053		2492	10.4956	3960	15.4642		3921	15.3057		0.230529		0.639339
NCU01380	hypothetical protein	284	7.50168	295	8.31368		170	4.8734	149	3.96045		1014	26.9414		0.107309		3.30806e-07
NCU01381	hypothetical protein	277	14.2018	343	18.7624		730	40.6189	462	23.8354		475	24.4962		0.00106386		0.613061
NCU01382	hypothetical protein	265	3.03661	461	5.63605		802	9.97378	1452	16.7428		911	10.5003		0.000368004		0.627166
NCU01383	hypothetical protein	3	0.713188	9	2.28274		5	1.29002	14	3.3491		13	3.10862		0.246504		0.77885
NCU01385	hypothetical protein	10	1.51694	10	1.61845		0	0	2	0.305293		2	0.305169		0.0321128		0.741867
NCU01386	hypothetical protein	1053	15.8426	952	15.2815		1566	25.5701	1881	28.4777		1696	25.6665		3.92418e-05		0.858877
NCU01387	hypothetical protein	980	14.1946	905	13.9854		494	7.76544	618	9.00747		592	8.62502		0.17507		0.955608
NCU01388	alpha-1,2-mannosyltransferase	3017	61.9524	3215	70.436		2953	65.8095	3613	74.6566		3046	62.915		0.169929		0.71729
NCU01389	mitogen-activated protein kinase organizer 1	359	10.9333	322	10.4627		401	13.2539	394	12.0745		389	11.9165		0.112023		0.871794
NCU01390	cell cycle control protein cwf16	480	7.65814	435	7.40461		401	6.94335	369	5.92415		398	6.38715		0.91768		0.988918
NCU01391	hypothetical protein	817	30.6671	562	22.507		424	17.2727	280	10.5761		572	21.5967		0.0452293		0.217533
NCU01392	hypothetical protein	2	0.250833	0	0		0	0	1	0.126204		0	0		1		1
NCU01393	class III chitinase	521	15.687	517	16.6082		493	16.1099	527	15.9673		564	17.0814		0.357247		0.871248
NCU01394	hypothetical protein	84	1.03529	68	0.894176		28	0.374528	16	0.198436		40	0.495889		0.00087146		0.453817
NCU01395	WSC domain-containing protein	9353	146.868	8089	135.52		3935	67.0601	9354	147.806		16300	257.458		0.804154		0.051357
NCU01396	hypothetical protein	9	1.25746	4	0.596271		1	0.151634	2	0.281191		0	0		0.368335		1
NCU01397	hypothetical protein	14	0.309996	29	0.685104		19	0.456587	24	0.534757		20	0.44545		0.437422		0.995527
NCU01398	thiol methyltransferase	40	0.684334	38	0.693622		15	0.278511	10	0.172157		22	0.378593		0.0270507		0.573304
NCU01399	short chain dehydrogenase/reductase family protein	415	8.08076	542	11.2599		374	7.90349	394	7.72002		296	5.79746		0.940406		0.43715
NCU01400	hypothetical protein	214	6.72301	166	5.56402		140	4.77332	176	5.56391		237	7.48927		0.667416		0.379989
NCU01401	mitochondrial outer membrane protein	601	15.5232	609	16.7825		687	19.2578	761	19.7792		626	16.2638		0.0330311		0.59764
NCU01402	indoleamine 2,3-dioxygenase	29	0.893439	18	0.591658		8	0.267485	8	0.248013		10	0.309891		0.049709		0.839919
NCU01403	GPI anchored protein	661	15.6749	546	13.8143		256	6.5885	229	5.46459		381	9.08805		0.00116829		0.281362
NCU01404	RNA methyltransferase	259	5.16526	214	4.55341		560	12.1206	1070	21.473		570	11.4343		0.000269195		0.510877
NCU01407	hypothetical protein	28	0.588106	29	0.64987		5	0.113975	7	0.147949		14	0.295779		0.02832		0.512654
NCU01408	COP9 signalosome subunit 3	1239	23.8918	1279	26.3135		1133	23.711	1139	22.1014		1066	20.6765		0.452794		0.755679
NCU01409	ran-binding protein	2556	34.0303	2522	35.8246		1813	26.1967	1506	20.1766		1504	20.1416		0.292627		0.67335
NCU01410	DUF1711 domain-containing protein	1843	44.3653	1624	41.7096		759	19.8291	1057	25.6042		1017	24.6253		0.0367329		0.83725
NCU01411	MFS multidrug resistance transporter	85	1.68952	105	2.22672		40	0.862874	52	1.04008		53	1.05965		0.0709919		0.857489
NCU01412	gamma-glutamyl phosphate reductase	1943	17.1203	2093	19.6761		3061	29.2715	3546	31.441		3180	28.1844		4.43389e-05		0.802469
NCU01413	hypothetical protein	57	0.838567	45	0.706328		31	0.494957	67	0.991872		51	0.754701		0.468383		1
NCU01414	ascospore maturation 1 protein	9599	132.642	7294	107.535		5222	78.3129	5328	74.086		5972	83.0071		0.242023		0.802905
NCU01415	hypothetical protein	0	0	4	0.392919		0	0	0	0		0	0		0.561485		NA
NCU01416	hypothetical protein	49	3.34485	31	2.25774		6	0.444503	8	0.549527		13	0.892618		0.000396352		0.619862
NCU01417	propionate-CoA ligase	3841	60.8342	3607	60.951		307	5.27697	294	4.68564		643	10.2437		1.82414e-19		0.0446096
NCU01418	clock-controlled gene-6	175920	4230.54	138949	3565.07		170497	4449.8	163585	3958.61		258856	6261.54		0.039975		0.207037
NCU01419	quinone oxidoreductase	703	23.0081	830	28.9825		463	16.4456	507	16.6975		1554	51.1586		1		0.000713216
NCU01420	hypothetical protein	1363	36.5073	1394	39.8362		1574	45.7543	1045	28.1655		857	23.0891		0.316513		0.351705
NCU01421	hypothetical protein	865	20.9598	763	19.7255		556	14.6214	598	14.5811		588	14.3315		0.42888		0.95182
NCU01422	multiprotein-bridging factor 1	4304	133.028	4153	136.95		5540	185.833	4941	153.675		7963	247.564		0.0152975		0.235918
NCU01423	hypothetical protein	81	2.23856	79	2.32939		34	1.01978	13	0.361531		54	1.50113		0.00617701		0.255867
NCU01424	DUF636 domain-containing protein	2422	118.578	3832	200.164		2014	107.012	1965	96.8076		3184	156.799		0.242937		0.183707
NCU01425	hypothetical protein	1705	55.1598	1895	65.4092		3426	120.29	2089	68.0072		1882	61.2435		0.0177119		0.475595
NCU01426	hypothetical protein	449	9.74334	422	9.77024		547	12.8822	207	4.52012		301	6.57007		0.834269		0.852842
NCU01427	geranylgeranyl pyrophosphate synthetase	19216	403.254	22899	512.7		831	18.926	1188	25.0871		961	20.2853		2.52727e-28		0.789333
NCU01428	hydroxyisourate hydrolase	2404	66.4767	1700	50.1551		4096	122.924	1570	43.687		2029	56.4363		0.156936		0.773727
NCU01429	phosphoserine aminotransferase	3376	49.9744	3656	57.7408		8846	142.113	5202	77.4878		5188	77.248		0.00285468		0.582926
NCU01430	hypothetical protein	282	5.01488	262	4.971		16	0.308798	13	0.232634		271	4.84755		7.35849e-19		1.66704e-08
NCU01431	cytokinesis protein sepA	5741	41.19	4782	36.6054		3438	26.7703	5318	38.3947		5471	39.4833		0.963988		0.576514
NCU01432	hypothetical protein	558	21.9812	502	21.0986		436	18.6401	422	16.7282		466	18.4648		0.953584		0.91203
NCU01433	serine/threonine-protein phosphatase 5	1506	34.0891	1367	33.0134		1402	34.4414	2098	47.7875		2132	48.5422		0.0244633		0.639115
NCU01434	hypothetical protein	295	11.8356	269	11.5146		145	6.31361	325	13.121		237	9.56439		0.817799		0.999578
NCU01435	serine/threonine-protein kinase bur-1	1668	30.3746	1419	27.5695		1017	20.0992	1421	26.0392		1321	24.1969		0.87897		0.912997
NCU01436	questionable protein	3582	189.337	3297	185.935		4258	244.264	3992	212.334		3547	188.588		0.0464403		0.552606
NCU01438	nucleosome assembly protein	15450	335.266	13300	307.925		26710	629.04	29890	652.688		22796	497.579		5.40359e-06		0.421514
NCU01439	D-3-phosphoglycerate dehydrogenase 1	7391	122.927	6268	111.225		23510	424.364	17296	289.472		19164	320.606		1.29839e-08		0.756151
NCU01440	myosin-2	10517	76.2927	9394	72.7064		8309	65.4158	12865	93.9115		12479	91.0569		0.154172		0.705818
NCU01441	inosine triphosphate pyrophosphatase	131	6.19155	186	9.37933		422	21.6463	296	14.0779		551	26.1952		1.36574e-05		0.28413
NCU01442	DUF1671 domain-containing protein	339	6.29807	276	5.47077		163	3.28653	101	1.8882		140	2.61624		0.0152675		0.962713
NCU01443	seryl-tRNA synthetase	3228	79.6311	3375	88.8289		5168	138.361	7788	193.327		5569	138.187		1.71282e-05		0.548582
NCU01444	rheb small monomeric GTPase RhbA	2372	52.3523	1894	44.5997		1830	43.8344	1534	34.0694		1509	33.5005		0.601242		0.651377
NCU01445	hypothetical protein	1622	21.8632	1310	18.8393		886	12.961	928	12.5872		938	12.7177		0.294669		0.980986
NCU01446	uracil phosphoribosyltransferase	130	4.53752	123	4.58049		210	7.95495	208	7.30561		159	5.58231		0.00151164		0.475205
NCU01447	hypothetical protein	811	15.9607	1003	21.0602		1034	22.0848	985	19.5067		858	16.9847		0.0988125		0.553564
NCU01448	hypothetical protein	5	0.414788	0	0		0	0	1	0.0834784		1	0.0834446		0.303851		0.756177
NCU01449	GTP cyclohydrolase II	3894	71.5927	3552	69.675		2383	47.5488	1692	31.3034		1888	34.9153		0.153864		0.755759
NCU01450	hypothetical protein	1	0.191902	2	0.409488		0	0	0	0		0	0		0.459433		NA
NCU01451	hypothetical protein	3953	96.6182	3435	89.5757		1512	40.1076	768	18.8891		1579	38.82		6.23056e-06		0.588376
NCU01452	40S ribosomal protein S1	30803	953.907	30951	1022.63		46842	1574.31	64404	2006.98		56704	1766.32		1.35734e-05		0.937338
NCU01453	Rab18/RabC-family small GTPase	843	24.266	760	23.3408		605	18.9003	445	12.8899		332	9.61281		0.468733		0.200417
NCU01454	mitochondrial hydrolase	656	19.7021	637	20.4117		1328	43.2862	1310	39.5911		1117	33.7445		2.98232e-07		0.539381
NCU01455	signal recognition particle protein	1490	28.6164	1656	33.9328		1320	27.5135	2129	41.1455		1928	37.2458		0.0685872		0.842009
NCU01456	DUF250 domain membrane protein	2852	39.8476	2649	39.4881		1542	23.3819	1506	21.1736		1203	16.9067		0.160091		0.410856
NCU01457	ubiquitin C-terminal hydrolase	1709	27.3392	1376	23.4851		682	11.8405	984	15.8401		874	14.0636		0.0685719		1
NCU01458	hypothetical protein	255	12.0166	335	16.8429		305	15.5985	490	23.2357		365	17.3012		0.0174401		0.741092
NCU01459	hypothetical protein	4466	72.5116	4534	78.5419		1199	21.1276	289	4.72176		297	4.8505		8.23843e-11		0.664675
NCU01460	hypothetical protein	1944	108.9	1690	101.006		1237	75.2042	958	54.0024		699	39.3866		0.462615		0.161028
NCU01461	hypothetical protein	4679	43.3042	3683	36.3672		1808	18.1601	2040	18.9987		1738	16.1796		0.0142001		0.663719
NCU01462	hypothetical protein	3	0.126189	7	0.314145		3	0.136951	1	0.0423271		2	0.0846198		0.493038		1
NCU01463	hypothetical protein	119	2.97087	133	3.54258		44	1.19215	53	1.33147		53	1.33093		0.0173454		0.923455
NCU01464	zinc carboxypeptidase	1683	40.3917	1365	34.952		910	23.7024	715	17.2676		770	18.5883		0.0851175		0.784449
NCU01465	hypothetical protein	4588	36.2126	3779	31.8232		2741	23.4795	2707	21.5002		3927	31.1773		0.323741		0.314556
NCU01466	hypothetical protein	906	11.9856	921	12.9994		814	11.6869	960	12.7797		941	12.5217		0.484609		0.963439
NCU01467	NADH:ubiquinone oxidoreductase 10.4kD subunit	1065	65.7488	1350	88.9207		1415	94.8063	1361	84.5501		1184	73.5244		0.10623		0.552207
NCU01468	translation initiation factor eIF-2B subunit delta	1295	28.6215	1366	32.2111		2474	59.3425	2236	49.7294		2029	45.1073		1.25852e-05		0.562554
NCU01469	hypothetical protein	267	10.5965	311	13.1687		388	16.7119	474	18.9299		335	13.3733		0.00202959		0.441223
NCU01470	vacuolar protein 8	3935	61.5881	3568	59.581		2314	39.3059	2241	35.2949		2166	34.0998		0.16192		0.777155
NCU01471	nuclear protein SNF4	3190	54.1299	2990	54.1313		2245	41.3433	2190	37.3945		1844	31.4738		0.606302		0.494735
NCU01472	hypothetical protein	290	3.0835	294	3.33522		59	0.680833	49	0.524276		96	1.02674		7.23223e-07		0.322395
NCU01473	mitochondrial large ribosomal subunit YmL35	747	19.3361	835	23.0603		1507	42.3354	2652	69.0778		1726	44.9396		0.000209921		0.63961
NCU01474	60S ribosomal protein L4	1003	26.9707	1033	29.6362		2065	60.2635	3492	94.4895		2573	69.5942		5.35733e-05		0.782917
NCU01475	hypothetical protein	1161	23.4773	903	19.482		455	9.98549	578	11.7615		658	13.3839		0.032179		0.571703
NCU01476	hypothetical protein	980	14.5836	786	12.4794		1097	17.7169	901	13.4922		1020	15.2679		0.0720461		0.950721
NCU01477	hypothetical protein	5868	81.3208	4601	68.0291		3989	59.9955	4107	57.2736		6200	86.4261		0.928881		0.227547
NCU01478	fungal specific transcription factor domain-containing protein	1141	12.5307	1036	12.1389		1455	17.3419	1525	16.853		1321	14.5927		0.00749543		0.628277
NCU01479	matrix AAA protease MAP-1	2414	30.3632	2583	34.6629		4225	57.6739	7717	97.6733		4867	61.5762		0.000912499		0.643849
NCU01480	anion exchange family protein	542	9.66009	507	9.64098		418	8.08539	468	8.39355		615	11.0255		0.664061		0.421765
NCU01481	amino acid transporter	1633	27.6606	1305	23.584		778	14.302	1076	18.3403		1310	22.3197		0.296127		0.365142
NCU01483	hypothetical protein	1694	82.2616	1884	97.6103		2267	119.475	1389	67.8741		1388	67.7977		0.980766		0.580768
NCU01484	rho-type GTPase	29049	719.578	24139	637.965		23493	631.579	21561	537.444		30402	757.514		0.919319		0.416711
NCU01485	hypothetical protein	989	24.5369	936	24.7759		1750	47.1198	2753	68.7301		2137	53.3297		1.25354e-05		0.784246
NCU01486	IKI3 family protein	1272	12.473	1154	12.0731		902	9.59913	1447	14.278		1211	11.9445		0.224553		0.975274
NCU01487	hypothetical protein	17726	319.627	8168	157.138		9097	178.022	2758	50.0432		5599	101.551		0.404985		1
NCU01488	hypothetical protein	72	4.2162	73	4.56082		112	7.11786	83	4.89085		60	3.53412		0.0677396		0.353147
NCU01489	hypothetical protein	2249	88.3035	2109	88.3479		3300	140.619	4299	169.853		2605	102.882		0.000303027		0.206508
NCU01490	hypothetical protein	142	3.69568	122	3.38764		113	3.19174	131	3.4308		119	3.11526		0.516401		0.914861
NCU01491	hypothetical protein	299	3.86561	324	4.46913		219	3.0728	173	2.25067		264	3.43315		0.174256		0.523277
NCU01493	hypothetical protein	135	4.58478	154	5.58003		65	2.39575	27	0.922713		58	1.98132		0.00523059		0.764074
NCU01494	MFS sugar transporter	434	7.37485	442	8.0134		67	1.23561	85	1.45345		121	2.06819		0.000656942		0.391214
NCU01495	hypothetical protein	3	0.0529165	9	0.169373		2	0.0382862	1	0.0177496		1	0.0177424		0.408274		1
NCU01496	hypothetical protein	77	1.34282	98	1.82342		58	1.09774	42	0.737048		61	1.07004		0.112609		0.779686
NCU01498	serine/threonine-protein kinase MAK	10739	104.32	9692	100.449		11883	125.277	9383	91.7195		12493	122.07		0.209675		0.712435
NCU01499	hypothetical protein	401	5.17172	414	5.69668		747	10.4557	520	6.74857		380	4.92965		0.00123061		0.228007
NCU01500	nicotinamide riboside kinase 1	1095	32.9283	1189	38.1477		543	17.7214	546	16.5221		496	15.003		0.0439856		0.712269
NCU01501	mitochondrial peptidyl-tRNA hydrolase Pth2	1069	39.8756	1156	46.0065		836	33.8438	954	35.8093		874	32.7931		0.912653		0.84903
NCU01502	small nucleolar ribonucleoprotein complex subunit	344	8.19828	472	12.0016		507	13.1134	831	19.9289		837	20.0647		0.00349206		0.600107
NCU01503	pre-rRNA processing protein Tsr1	896	14.3431	852	14.5514		1134	19.7011	2071	33.3605		1859	29.9334		0.0046945		0.795735
NCU01504	calcineurin binding protein	6006	154.295	3465	94.973		4068	113.42	2207	57.054		2257	58.3229		0.938443		0.614146
NCU01505	hypothetical protein	31	1.11459	26	0.997375		6	0.234125	9	0.325622		2	0.0723312		0.00887173		0.692737
NCU01506	hypothetical protein	162	5.65858	194	7.22979		263	9.96991	458	16.0982		341	11.9809		0.00390172		0.838418
NCU01509	hypothetical protein	2291	30.6817	2143	30.6202		2058	29.9118	1902	25.632		1856	25.0019		0.371077		0.745491
NCU01510	meiotically up-regulated 190 protein	2968	26.5534	2708	25.8485		586	5.6898	63	0.567172		170	1.52984		1.76064e-14		0.88729
NCU01511	urease accessory protein ureG	331	10.4953	402	13.5995		783	26.9445	962	30.6944		583	18.5941		6.14979e-08		0.211716
NCU01512	phenylalanyl-tRNA synthetase	438	9.67601	440	10.3707		574	13.7619	873	19.4068		571	12.6882		0.000282542		0.435498
NCU01514	mitochondrial dicarboxylate carrier	447	10.8093	320	8.25606		378	9.92034	571	13.8946		461	11.2133		0.0168272		0.851011
NCU01515	DNA-directed RNA polymerase II polypeptide	2510	60.6968	2404	62.0237		2370	62.1989	2673	65.0442		2391	58.1585		0.143341		0.769281
NCU01516	mitochondrial co-chaperone GrpE	736	23.4928	821	27.9596		2292	79.3989	4005	128.64		2020	64.856		9.51137e-06		0.344726
NCU01517	glucoamylase	19574	282.488	19647	302.515		1286	20.142	794	11.5308		5755	83.5424		9.84115e-15		1.14859e-07
NCU01519	hypothetical protein	2	0.312311	5	0.833026		8	1.35578	3	0.471408		3	0.471216		0.235938		0.972962
NCU01520	hypothetical protein	10	0.632895	10	0.675248		9	0.618183	2	0.127374		6	0.381966		0.660515		0.906945
NCU01521	ThiJ/PfpI family protein	75	3.02939	64	2.75807		34	1.49044	21	0.853555		42	1.70642		0.0166684		0.582162
NCU01522	hypothetical protein	592	5.35654	603	5.82118		601	5.90174	800	7.28401		592	5.38798		0.0503289		0.555578
NCU01523	GTP-binding protein ypt3	5058	154.731	4331	141.357		3776	125.364	5360	164.999		4530	139.392		0.257488		0.871896
NCU01524	ribosome biogenesis protein BRX1	914	26.1053	981	29.8939		1159	35.926	1912	54.9527		1750	50.2762		0.00309878		0.804716
NCU01525	histone deacetylase hda1	1294	21.3361	1235	21.7259		1195	21.3841	1193	19.7942		1057	17.5306		0.304424		0.629858
NCU01526	hypothetical protein	24	1.08496	20	0.964639		7	0.343435	11	0.500397		11	0.500194		0.177818		0.850992
NCU01527	hypothetical protein	884	16.0856	709	13.7645		480	9.47912	749	13.7146		672	12.2997		0.947308		0.895247
NCU01528	glyceraldehyde 3-phosphate-dehydrogenase	45968	1458.51	51148	1731.46		197047	6785.26	134240	4286.02		133368	4256.45		2.74648e-07		0.558606
NCU01529	hypothetical protein	6	0.752498	5	0.669045		14	1.90557	6	0.757222		10	1.26152		0.589599		1
NCU01530	hypothetical protein	6	0.419154	3	0.223602		0	0	0	0		1	0.0702691		0.256132		0.669749
NCU01531	hypothetical protein	0	0	0	0		10	0.177113	2	0.032844		4	0.0656613		0.0503839		1
NCU01532	hypothetical protein	0	0	0	0		1	0.0308683	0	0		0	0		0.761803		1
NCU01534	hypothetical protein	1488	24.1105	1384	23.9261		1114	19.5899	937	15.2778		1022	16.657		0.712365		0.894103
NCU01535	hypothetical protein	2803	66.9687	2598	66.2246		2254	58.4448	2124	51.0648		2543	61.1135		0.884631		0.744716
NCU01536	hypothetical protein	0	0	1	0.155906		0	0	0	0		1	0.146985		1		0.669749
NCU01539	vacuolar morphogenesis protein AvaB	1790	21.909	1731	22.6046		1008	13.3897	1384	17.046		1253	15.4263		0.428188		1
NCU01540	SPX domain-containing protein	2568	31.0104	2392	30.818		1705	22.345	1789	21.7391		1933	23.4794		0.484173		0.86162
NCU01541	hypothetical protein	563	28.2289	400	21.3982		472	25.6845	548	27.6493		519	26.1755		0.11253		0.950393
NCU01542	hypothetical protein	2474	24.8354	2250	24.0983		1103	12.0168	1811	18.294		1933	19.5185		0.282363		0.473947
NCU01543	PTAB	4506	39.478	4033	37.6984		3301	31.3872	3055	26.9335		3355	29.5664		0.777873		1
NCU01545	autophagy protein 8	9739	415.875	6949	316.594		5877	272.362	4732	203.335		6362	273.265		0.386254		0.666258
NCU01546	coproporphyrinogen III oxidase	3338	83.3778	2935	78.2174		21482	582.346	6658	167.35		9635	242.079		0.0218018		0.810713
NCU01547	26S proteasome regulatory subunit rpn-8	3811	109.767	3711	114.039		3753	117.315	4664	135.179		4424	128.171		0.0270069		1
NCU01548	hypothetical protein	2481	155.988	2453	164.549		2553	174.204	1523	96.357		1572	99.4167		0.993462		0.618739
NCU01549	hypothetical protein	4638	59.3361	3618	49.3842		3434	47.6795	4298	55.3315		4424	56.9305		0.51836		0.778193
NCU01550	adenylate kinase cytosolic	8795	221.188	7493	201.054		10897	297.423	16222	410.533		14452	365.59		8.89428e-05		0.951592
NCU01551	hypothetical protein	319	11.4609	365	13.9911		239	9.31897	241	8.71289		254	9.17915		0.5007		0.968801
NCU01552	ribosomal protein S28	9286	238.046	10710	292.923		18154	505.066	19678	507.612		15286	394.156		1.20949e-05		0.427878
NCU01553	para-hydroxybenzoate-polyprenyltransferase Coq2	167	4.68027	164	4.90376		302	9.18553	497	14.0162		382	10.7686		5.89711e-05		0.829538
NCU01554	JmjC domain-containing protein	2308	21.8992	2203	22.3017		1409	14.5093	1696	16.1934		1644	15.6905		0.427302		0.967632
NCU01555	hypothetical protein	2027	85.4121	2011	90.4085		1149	52.5447	103	4.36738		265	11.2319		0.0508833		0.850855
NCU01559	hypothetical protein	2026	73.4519	1350	52.219		887	34.9004	973	35.4972		1547	56.4151		0.149936		0.158541
NCU01560	hypothetical protein	2404	81.0669	1359	48.8945		891	32.6084	976	33.119		1543	52.3379		0.110461		0.164376
NCU01561	hypothetical protein	1	0.021909	1	0.0233751		3	0.0713325	0	0		1	0.0220376		0.779083		1
NCU01562	2,4-dichlorophenoxyacetate alpha-ketoglutarate dioxygenase	4	0.178464	3	0.142804		3	0.145262	0	0		0	0		0.340097		1
NCU01563	RNA polymerase II holoenzyme cyclin-like subunit	361	8.95168	337	8.91576		421	11.3298	385	9.60673		364	9.07905		0.0936254		0.708425
NCU01564	calcium dependent mitochondrial carrier protein	1817	24.0107	1896	26.7313		1629	23.3622	1892	25.1588		1654	21.9851		0.366453		0.751683
NCU01565	hypothetical protein	1633	22.7627	1425	21.1926		2116	32.0108	1197	16.79		1805	25.3079		0.270465		0.907799
NCU01566	hypothetical protein	3	0.0873026	2	0.0620965		0	0	0	0		0	0		0.250623		NA
NCU01567	hypothetical protein	13	0.461163	27	1.02189		7	0.269496	6	0.214181		4	0.142729		0.0618337		0.972189
NCU01568	hypothetical protein	315	8.64551	274	8.02346		730	21.7443	925	25.547		929	25.6471		8.45087e-10		0.832593
NCU01569	WD repeat containing protein 48	1884	22.4276	1520	19.3053		515	6.65352	967	11.5837		1110	13.2913		0.00874414		0.373538
NCU01570	hypothetical protein	700	14.0599	642	13.7579		321	6.99733	462	9.33779		599	12.1019		0.224341		0.284114
NCU01571	hypothetical protein	695	22.5456	681	23.5697		705	24.8204	800	26.1146		681	22.2211		0.111783		0.687616
NCU01572	WD domain-containing protein	55	0.895739	65	1.12944		15	0.265126	4	0.0655536		12	0.196581		0.000129624		0.829218
NCU01573	hypothetical protein	17	0.599057	14	0.526355		9	0.344195	4	0.141839		4	0.141782		0.312606		0.971146
NCU01575	SNARE complex subunit	1792	40.5437	1680	40.5532		1623	39.8516	1328	30.2344		1467	33.3854		0.700715		0.885005
NCU01577	hypothetical protein	603	16.7813	489	14.5194		315	9.51397	335	9.38148		268	7.50214		0.188369		0.556564
NCU01579	hypothetical protein	163	7.85946	171	8.79696		699	36.5784	897	43.5227		1093	53.0111		2.12915e-15		0.421991
NCU01580	transcription factor TFIIH subunit Tfb4	747	17.6705	699	17.6415		539	13.8375	617	14.6869		510	12.135		0.766781		0.646058
NCU01581	hypothetical protein	396	7.68575	406	8.40713		265	5.58187	299	5.83956		199	3.88495		0.758046		0.346061
NCU01584	hypothetical protein	2082	20.1143	1969	20.2956		1095	11.4811	1087	10.5675		1284	12.4776		0.125211		0.721453
NCU01585	hypothetical protein	668	23.5047	620	23.2757		693	26.464	1028	36.3991		842	29.8011		0.00466911		0.853884
NCU01587	cofilin	6058	239.63	6248	263.684		11886	510.259	11278	448.913		9841	391.555		3.6113e-05		0.523397
NCU01589	heat shock protein 60	1979	40.6901	2340	51.3322		5110	114.027	9826	203.3		6449	133.376		0.000323747		0.75141
NCU01591	hypothetical protein	10	0.280915	10	0.299713		8	0.243897	1	0.0282678		6	0.169538		0.595893		0.818742
NCU01592	hypothetical protein	4	0.151334	3	0.121095		1	0.0410599	0	0		0	0		0.561686		1
NCU01593	hypothetical protein	2	0.0609096	0	0		0	0	0	0		1	0.0306336		0.698226		0.669749
NCU01595	SOF1	395	10.208	460	12.6833		364	10.2091	709	18.4377		662	17.2084		0.0840575		0.70868
NCU01596	26S proteasome non-ATPase regulatory subunit 11	2188	57.3194	2432	67.9749		2431	69.1165	2811	74.1025		2371	62.478		0.043328		0.663077
NCU01597	hypothetical protein	2553	13.869	2364	13.7016		1207	7.11613	2156	11.7858		1687	9.21829		0.410557		0.946376
NCU01598	methyltransferase	103	2.82695	120	3.51393		10	0.297867	17	0.469512		44	1.21472		0.000494517		0.161633
NCU01599	hypothetical protein	2041	34.2438	1965	35.1749		1219	22.1965	1286	21.7119		1205	20.3361		0.20828		0.810188
NCU01601	hypothetical protein	1396	58.7717	1453	65.2649		1197	54.6915	1661	70.3672		1554	65.8075		0.201357		0.904181
NCU01605	protein kinase regulator	1256	62.2575	1039	54.9476		318	17.1069	320	15.9614		381	18.9963		1.1512e-05		0.718173
NCU01606	ATP synthase subunit 5	7896	263.846	7874	280.717		13998	507.635	18388	618.294		14806	497.648		1.36685e-06		0.677926
NCU01607	hypothetical protein	3997	74.2867	3591	71.2071		379	7.64467	480	8.9771		347	6.48706		2.8908e-12		0.502769
NCU01608	hypothetical protein	224	5.64532	258	6.93731		13	0.355571	7	0.177524		4	0.101401		8.1904e-11		0.702578
NCU01610	hypothetical protein	94	6.77475	78	5.99779		88	6.88321	66	4.7866		50	3.62474		0.413835		0.44682
NCU01611	carnitine acetyl transferase	1623	24.4955	1619	26.0703		788	12.9073	665	10.0997		899	13.648		0.00638379		0.619744
NCU01612	pre-mRNA splicing factor ATP-dependent RNA helicase PRP43	1200	18.8868	1118	18.7737		1278	21.8298	2456	38.8976		2210	34.9874		0.0208545		0.772334
NCU01613	protein arginine N-methyltransferase HSL7	712	11.7682	741	13.0671		845	15.1576	1412	23.4846		1007	16.7418		0.00553913		0.711208
NCU01614	hypothetical protein	3019	105.452	2683	99.9872		2791	105.802	3292	115.71		2928	102.874		0.137847		0.803094
NCU01615	hypothetical protein	503	7.30552	455	7.05059		347	5.4696	340	4.96912		409	5.97514		0.842058		0.721846
NCU01620	hypothetical protein	66	3.07081	60	2.97845		22	1.1109	14	0.655472		28	1.31041		0.0121584		0.621537
NCU01623	hypothetical protein	852	14.772	706	13.0598		476	8.95673	431	7.5196		386	6.73176		0.176738		0.590029
NCU01625	DNA repair helicase RAD3	743	11.8463	808	13.7447		635	10.9877	880	14.1186		669	10.729		0.361202		0.637508
NCU01629	hypothetical protein	235	4.78243	166	3.60429		46	1.01597	58	1.18775		74	1.5148		0.000283716		0.579546
NCU01631	hypothetical protein	12	0.832225	16	1.18389		6	0.4516	1	0.0697875		4	0.279037		0.0965897		0.875831
NCU01632	pentafunctional AROM polypeptide	4140	37.9628	3923	38.3802		9022	89.7849	12417	114.576		8018	73.9547		1.51318e-10		0.306362
NCU01633	hexose transporter HXT13	486	8.94562	624	12.2543		12463	248.966	12738	235.936		1003	19.679		2.72593e-50		2.45008e-08
NCU01634	histone h4	59224	2256.73	41892	1703.11		30177	1247.96	40641	1558.34		34086	1306.47		0.835336		0.797037
NCU01635	histone H3	82593	2945.22	67937	2584.71		63094	2441.77	60938	2186.65		58571	2100.87		0.663618		0.751939
NCU01636	2-hydroxychromene-2-carboxylate isomerase	1067	45.0398	1091	49.1347		377	17.271	273	11.5961		430	18.2576		0.000157363		0.520833
NCU01637	U4/U6 small nuclear ribonucleoprotein	942	20.0947	1044	23.7609		1032	23.892	1000	21.4659		847	18.1742		0.194697		0.517184
NCU01638	DNA-directed RNA polymerase I subunit RPA1	2167	18.2816	2128	19.154		2058	18.8427	4923	41.793		4686	39.7649		0.074853		0.646105
NCU01640	C2H2 transcription factor	1763	40.4623	1488	36.4361		1648	41.0486	653	15.081		2559	59.0759		0.867002		0.177981
NCU01642	hypothetical protein	6804	36.2371	6348	36.071		4387	25.3571	6289	33.7046		5731	30.7016		1		0.933636
NCU01643	5'-3' exoribonuclease 2	1470	17.6089	1496	19.1195		1164	15.1325	2263	27.2783		1799	21.6764		0.256119		1
NCU01644	intracellular protein transporter UsoA	2244	26.4626	2443	30.7372		1918	24.5471	2488	29.5242		2584	30.6509		0.585638		0.722744
NCU01645	hypothetical protein	1800	37.8567	1670	37.473		1494	34.1007	1213	25.6714		1258	26.6129		0.876449		0.731758
NCU01646	hypothetical protein	1556	22.1349	1600	24.284		694	10.7145	650	9.30465		580	8.29924		0.00267958		0.597242
NCU01647	GTP-binding protein ypt4	28	0.62172	25	0.592254		21	0.506056	21	0.469217		17	0.379688		0.75489		0.88816
NCU01648	dolichyl-phosphate-mannose-protein mannosyltransferase 2	8811	82.2147	8505	84.67		10262	103.92	11528	108.242		12362	116.026		0.0167458		0.796559
NCU01649	hypothetical protein	2402	75.3619	2823	94.4976		334	11.3728	682	21.5318		457	14.4224		1.19138e-06		0.832937
NCU01650	hypothetical protein	874	52.4659	829	53.0947		1487	96.8767	2654	160.319		1740	105.065		0.000520775		0.667785
NCU01651	hypothetical protein	236	4.02173	249	4.52722		309	5.71481	648	11.112		559	9.58196		0.0147054		0.810318
NCU01652	O-acetylhomoserine	495	12.7923	453	12.4903		2273	63.7506	1362	35.4191		844	21.9395		4.76804e-05		0.231687
NCU01653	hypothetical protein	13	1.07286	19	1.67296		16	1.43306	17	1.41178		18	1.49422		0.81454		0.92663
NCU01654	long-chain-fatty-acid-CoA ligase 1	2344	36.567	2337	38.8975		2115	35.8084	3234	50.768		2578	40.4535		0.0547792		0.806574
NCU01655	hypothetical protein	956	39.8962	864	38.4697		729	33.0175	687	28.8501		720	30.2237		0.884309		0.944736
NCU01656	hypothetical protein	1028	17.1994	790	14.1019		565	10.2592	799	13.452		647	10.8885		0.721673		0.790193
NCU01657	cytochrome-c oxidase assembly protein	414	15.5156	495	19.7927		783	31.8473	1216	45.8585		619	23.3346		2.76699e-05		0.178745
NCU01658	WD repeat protein	2069	21.9066	2158	24.3779		1855	21.3157	1814	19.3272		1360	14.4842		0.889606		0.31199
NCU01659	dDENN domain-containing protein	5682	70.1567	4257	56.0793		2832	37.9493	3843	47.7481		4012	49.8277		0.278002		0.663833
NCU01660	hypothetical protein	151	4.9285	137	4.77078		55	1.94824	56	1.83926		85	2.79061		0.0130407		0.481028
NCU01664	DUF974 domain-containing protein	535	15.0732	478	14.3685		523	15.9918	480	13.6086		490	13.8864		0.304464		0.862244
NCU01665	KH domain-containing protein	1564	28.3942	1408	27.2726		1660	32.7072	1829	33.4137		1642	29.9853		0.0633149		0.756045
NCU01666	acetolactate synthase small subunit	2837	78.9529	3017	89.5808		6914	208.824	5087	142.458		5197	145.48		1.58359e-06		0.594706
NCU01667	ornithine carbamoyltransferase	1567	40.5837	1345	37.1652		1963	55.1754	2110	54.9899		2275	59.266		0.000156729		0.838087
NCU01668	hypothetical protein	3327	45.3052	2738	39.7796		1429	21.1189	1075	14.7306		1356	18.5736		0.00236932		0.913357
NCU01669	protein arginine methyltransferase RmtB	433	9.79654	437	10.5487		645	15.8375	1068	24.315		749	17.0454		0.000603089		0.670082
NCU01670	type 1 phosphatase regulator ypi-1	1015	29.957	1018	32.0561		803	25.7211	816	24.2348		959	28.4703		0.770231		0.711331
NCU01672	DUF726 domain-containing protein	11	0.195252	13	0.246194		6	0.115584	6	0.10717		14	0.249962		0.554844		0.51226
NCU01673	hypothetical protein	399	11.027	359	10.5855		449	13.4671	530	14.7393		430	11.9535		0.00689224		0.644878
NCU01674	alpha-soluble NSF attachment protein	4639	139.766	4127	132.66		3354	109.668	4084	123.817		3339	101.189		0.637011		0.643491
NCU01675	ribosomal RNA-processing protein 12	1467	17.0805	1523	18.9192		1748	22.088	3688	43.2096		3299	38.6363		0.0278647		0.753608
NCU01678	amine oxidase	603	10.6205	465	8.73802		189	3.61271	77	1.3647		164	2.90546		2.66503e-06		0.77935
NCU01679	hypothetical protein	412	9.74596	343	8.65671		325	8.3436	305	7.26014		237	5.6392		0.754673		0.418567
NCU01680	plasma membrane ATPase	161732	2286.43	132016	1991.22		132079	2026.46	201025	2859.76		281808	4007.35		0.0771348		0.121641
NCU01681	hypothetical protein	0	0	3	0.490204		0	0	1	0.154114		0	0		0.748086		1
NCU01684	hypothetical protein	2	0.117984	2	0.125879		1	0.0640231	2	0.118725		8	0.474707		0.883063		0.418912
NCU01686	hypothetical protein	3	0.353953	1	0.125879		0	0	2	0.23745		10	1.18677		1		0.281401
NCU01688	hypothetical protein	0	0	0	0		0	0	0	0		0	0		1		NA
NCU01689	mitochondrial DNA replication protein YHM2	3117	68.072	2443	56.9228		4595	108.908	8058	177.083		4124	90.5924		0.000851929		0.362261
NCU01692	mitochondrial citrate synthase	19063	390.441	16219	354.421		26649	592.363	45027	928.015		41731	859.735		0.00051981		0.765343
NCU01695	RNA binding protein Nrd1	1798	23.7991	1450	20.4772		919	13.2017	1280	17.049		1251	16.656		0.458138		0.799155
NCU01696	mRNA cleavage factor complex component Pcf11	1232	15.6651	1200	16.2793		757	10.4463	1040	13.3068		1109	14.1839		0.690019		0.620992
NCU01697	hypothetical protein	147	3.66798	228	6.06982		239	6.47218	162	4.06764		473	11.8717		0.173702		0.0296823
NCU01698	4F5 family protein	2025	62.3064	1655	54.3296		1637	54.6637	1475	45.6686		1477	45.7119		0.597073		0.776898
NCU01699	hypothetical protein	60	1.53481	53	1.44647		32	0.888372	16	0.411851		65	1.67246		0.0982165		0.152968
NCU01700	hypothetical protein	473	13.8746	384	12.0177		351	11.174	415	12.2497		293	8.64504		0.171376		0.426163
NCU01701	ribitol kinase	3562	78.04	3257	76.1329		1090	25.9175	913	20.1285		2124	46.8079		0.00617145		0.0289078
NCU01702	nuclear pore protein	4011	47.4641	3757	47.4335		2962	38.04	3388	40.3435		2750	32.7331		0.795816		0.569433
NCU01703	aldo-keto reductase	1498	36.6512	1484	38.7384		1271	33.7493	1430	35.2071		2046	50.3528		0.357215		0.254309
NCU01704	NADP:D-xylose dehydrogenase	2724	57.3403	3154	70.8347		1154	26.3634	1261	26.7107		2778	58.8203		0.0130958		0.0137452
NCU01705	tRNA methyltransferase	531	9.56393	725	13.9319		661	12.9207	757	13.72		771	13.9681		0.0379725		0.906757
NCU01706	MYB DNA-binding domain-containing protein	73	2.55921	151	5.64795		12	0.45657	9	0.3175		10	0.352634		3.63482e-05		1
NCU01713	tubulin-folding cofactor B	594	11.8215	600	12.74		887	19.1581	1038	20.7875		810	16.2149		0.00158118		0.536197
NCU01715	hypothetical protein	325	7.09766	312	7.26971		195	4.62178	160	3.51617		164	3.60261		0.177281		0.7991
NCU01717	hypothetical protein	5	0.190525	3	0.121965		1	0.0413546	0	0		1	0.0383286		0.41453		0.758566
NCU01720	hypothetical protein	11284	234.839	8245	183.075		9931	224.307	7132	149.361		8228	172.244		0.302915		0.828478
NCU01722	hypothetical protein	4080	35.7654	3581	33.4918		3737	35.5524	4629	40.8327		4143	36.5308		0.144623		0.869349
NCU01724	Na/H antiporter	1246	16.9239	1043	15.1147		1824	26.8875	1769	24.1785		1898	25.9311		0.00020737		1
NCU01725	hypothetical protein	594	10.6865	476	9.13669		542	10.5826	774	14.0123		502	9.0844		0.0615154		0.3878
NCU01728	6-phosphofructo-2-kinase	3758	48.0521	2741	37.3935		1927	26.7412	2262	29.1049		2629	33.8133		0.491638		0.572291
NCU01729	hypothetical protein	4151	62.3545	3602	57.7285		1645	26.8178	1684	25.4551		2176	32.8788		0.00184657		0.492056
NCU01731	VeA-like protein	5602	81.7355	4143	64.4932		2089	33.0787	2558	37.5566		2894	42.4725		0.035158		0.587797
NCU01734	hypothetical protein	3	0.381252	4	0.542353		2	0.275844	1	0.127882		3	0.38349		0.408108		0.726429
NCU01735	hypothetical protein	203	3.28038	252	4.34469		112	1.96421	28	0.455306		335	5.4452		0.204465		0.00179686
NCU01737	hypothetical protein	2231	24.9602	2068	24.6849		1579	19.1723	1665	18.7448		1816	20.4365		0.954151		0.833804
NCU01738	regulatory protein	2026	44.4284	2015	47.1442		2117	50.3831	2057	45.3914		2142	47.2479		0.192197		0.958604
NCU01739	hypothetical protein	1544	48.8272	1338	45.1442		1484	50.932	961	30.5813		862	27.4197		0.725117		0.450558
NCU01740	histone H2A.Z-specific chaperone chz-1	12128	534.612	9809	461.323		5391	257.906	3165	140.392		2697	119.584		0.000418681		0.440512
NCU01741	SNARE complex subunit	687	26.0741	653	26.4422		503	20.7188	492	18.7904		493	18.821		0.666815		0.892887
NCU01742	hypothetical protein	873	18.0039	795	17.4925		551	12.3324	548	11.3724		566	11.7412		0.304355		0.97641
NCU01744	glutamate synthase	8957	59.6346	9005	63.9662		11725	84.7211	19025	127.461		13431	89.9468		0.00473603		0.649013
NCU01745	SPX domain-containing protein	2574	40.3659	2756	46.1123		2315	39.4004	2165	34.1651		1869	29.482		0.67377		0.500932
NCU01746	hypothetical protein	390	15.7929	267	11.5356		339	14.8984	388	15.8105		357	14.5414		0.0375509		0.881715
NCU01747	glycerophosphocholine phosphodiesterase Gde1	2062	21.5272	1827	20.3502		2041	23.1251	1465	15.3905		1732	18.1881		0.352756		0.880931
NCU01748	hypothetical protein	5437	81.3398	5391	86.0487		6639	107.793	4990	75.1212		4817	72.4874		0.0355209		0.489232
NCU01750	hypothetical protein	636	28.5088	479	22.9081		81	3.94048	99	4.46555		257	11.5877		3.44047e-09		0.019625
NCU01751	ATP-binding cassette protein	2652	42.8985	2293	39.5734		833	14.6237	863	14.0474		1043	16.9705		0.000271085		0.629249
NCU01752	non-anchored cell wall protein 2	6968	128.159	12818	251.531		31873	636.217	51010	944.089		71952	1331.14		1.5733e-07		0.102951
NCU01753	gamma-glutamyltranspeptidase	786	13.9258	834	15.765		652	12.5368	712	12.6939		587	10.4611		0.335186		0.591214
NCU01754	alcohol dehydrogenase I	7828	160.468	9130	199.682		37532	834.99	1560	32.1795		21246	438.082		0.314539		0.84347
NCU01756	actin	3862	110.239	3516	107.079		4767	147.676	5185	148.933		4421	126.936		0.00469032		0.619077
NCU01757	asparaginase	273	4.30952	209	3.52001		198	3.39214	177	2.81163		150	2.38177		0.976587		0.559459
NCU01758	YdiU domain-containing protein	609	11.7719	723	14.9108		572	11.9997	623	12.1182		764	14.8548		0.301022		0.559228
NCU01759	aldo-keto reductase family 1 member C13	1174	41.8329	1452	55.2011		970	37.5115	837	30.0119		2367	84.8379		0.767626		0.00434684
NCU01760	pumilio-family RNA binding repeat protein	66	1.23337	73	1.45547		35	0.709837	19	0.357289		15	0.281956		0.0144202		0.565628
NCU01761	hypothetical protein	719	18.6315	896	24.7718		1428	40.1596	1496	39.0092		1024	26.6907		6.17057e-05		0.245619
NCU01762	nucleolar RNAse III	316	8.89783	345	10.3645		392	11.9791	493	13.9689		359	10.1679		0.0101023		0.507762
NCU01763	hypothetical protein	1340	42.7722	1140	38.8234		473	16.3855	431	13.8437		651	20.9016		0.000981824		0.361659
NCU01764	hypothetical protein	394	16.8096	359	16.3413		263	12.1775	283	12.1497		359	15.4063		0.70368		0.542417
NCU01765	NADH:ubiquinone oxidoreductase 78	10360	163.703	10434	175.905		13087	224.429	15042	239.178		13520	214.89		0.00741147		0.794758
NCU01766	hypothetical protein	2032	53.3496	1709	47.8719		1653	47.1002	1766	46.6569		1170	30.8983		0.396408		0.216609
NCU01767	phophatase 2C family protein	2921	52.9901	2675	51.7748		2043	40.223	2427	44.3048		1977	36.0754		0.926944		0.616967
NCU01768	hypothetical protein	6051	63.6449	6128	68.7679		8782	100.247	6517	68.9766		5242	55.4594		0.0170867		0.256317
NCU01769	hypothetical protein	1594	33.5834	1462	32.8635		427	9.76352	176	3.73135		141	2.98811		1.85891e-09		0.507181
NCU01771	DNA repair protein rhp57	418	9.74795	494	12.2912		388	9.82	465	10.9121		419	9.82862		0.366329		0.8778
NCU01772	DNA-directed RNA polymerase III polypeptide	614	7.20332	568	7.10958		705	8.97628	1202	14.1901		1064	12.5559		0.00459888		0.857519
NCU01776	60S ribosomal protein L15	17530	496.236	19551	590.482		29493	906.083	38137	1086.35		31641	900.945		1.22124e-05		0.730047
NCU01777	PSP1 domain-containing protein	9766	97.0782	7972	84.548		3929	42.3867	4459	44.6026		5073	50.7237		0.0183932		0.64835
NCU01779	HIRA-interacting protein 5	828	20.8126	840	22.5272		918	25.0428	968	24.4844		1076	27.2051		0.0272738		0.793724
NCU01780	hypothetical protein	269	5.79522	320	7.35527		342	7.99625	424	9.19181		363	7.86621		0.00863048		0.80659
NCU01781	hypothetical protein	5856	108.668	4445	88.0044		1531	30.8333	1179	22.0157		1464	27.3265		4.76899e-07		0.918961
NCU01782	Ras guanyl-nucleotide exchange factor RasGEF	5507	65.3288	5016	63.486		3005	38.688	3080	36.767		3499	41.7518		0.148478		0.766925
NCU01783	phosphatidylinositol N-acetylglucosaminyltransferase	975	27.134	903	26.8119		480	14.4975	715	20.0232		762	21.3307		0.511332		0.564835
NCU01784	pseudouridylate synthase 3	256	5.46831	260	5.9254		244	5.65647	565	12.1445		443	9.51828		0.104973		0.902756
NCU01785	hypothetical protein	285	7.83113	275	8.06201		340	10.1391	507	14.0186		420	11.6083		0.000718429		0.897818
NCU01786	ribose-phosphate pyrophosphokinase II	1331	25.0394	1437	28.8425		2310	47.1628	2953	55.9019		2288	43.2955		2.17372e-05		0.579183
NCU01788	hypothetical protein	574	9.86966	494	9.06251		274	5.11309	181	3.13175		245	4.23739		0.025252		0.93369
NCU01789	IDC1 protein	1635	12.4603	1986	16.1481		2730	22.5796	4322	33.1447		2919	22.3762		0.000333121		0.533125
NCU01790	hypothetical protein	235	13.4966	366	22.4268		110	6.85632	90	5.20135		116	6.70124		0.00702326		0.81799
NCU01791	SNF7 family protein	1096	23.7725	991	22.9334		781	18.3848	681	14.8638		687	14.9887		0.509276		0.76865
NCU01792	heat shock protein 90-associated	4485	125.768	4312	129.009		6850	208.47	9494	267.902		7584	213.919		6.21757e-06		0.713235
NCU01793	RNA binding domain-containing protein	6137	113.883	5611	111.09		4122	83.0142	5517	103.02		5077	94.7655		0.850377		1
NCU01794	hypothetical protein	2745	157.273	2347	143.469		2008	124.859	2408	138.831		2396	138.083		0.630057		0.908101
NCU01795	zinc finger containing protein	1543	30.1308	1468	30.5846		1585	33.5905	2174	42.7191		2026	39.7948		0.0299625		0.924714
NCU01796	hypothetical protein	851	19.1992	708	17.0419		750	18.3636	988	22.4299		851	19.3119		0.0485932		0.855689
NCU01797	serine/threonine-protein kinase nrc-2	3740	63.8252	3520	64.0906		2846	52.7107	2452	42.1075		2765	47.4633		0.606854		0.999055
NCU01798	hypothetical protein	202	3.35965	157	2.78595		61	1.10107	73	1.22175		102	1.70642		0.00402983		0.462578
NCU01799	hypothetical protein	310	14.2022	248	12.1221		176	8.75084	264	12.1707		262	12.0736		0.757136		0.738753
NCU01800	37S ribosomal protein S5	1435	31.0973	1689	39.0509		3326	78.2231	5020	109.469		3226	70.3196		3.99124e-07		0.364144
NCU01801	hypothetical protein	125	16.0563	144	19.7347		273	38.0576	167	21.5859		206	26.6161		0.00870946		0.858052
NCU01802	hypothetical protein	13	0.367132	12	0.361569		25	0.766234	4	0.113673		13	0.369287		0.547562		1
NCU01803	arginine-tRNA-protein transferase 1	741	17.766	703	17.9828		887	23.0801	704	16.9849		869	20.9572		0.0402612		0.895176
NCU01804	nudix/MutT family protein	831	15.1327	787	15.2905		1256	24.8226	1377	25.2329		962	17.6211		0.000264302		0.300558
NCU01805	hypothetical protein	464	11.6877	507	13.6254		439	12.001	611	15.4871		522	13.2259		0.182661		0.898661
NCU01806	3' exoribonuclease	633	17.0502	658	18.9096		762	22.2753	1039	28.1617		794	21.5123		0.00793374		0.628769
NCU01807	hypothetical protein	809	25.4489	764	25.6416		1102	37.6223	1661	52.5786		1061	33.5721		6.9753e-05		0.36964
NCU01808	cytochrome c	8902	367.649	7047	310.514		23024	1031.97	58982	2451.22		29496	1225.32		0.0036031		0.713047
NCU01809	AAA family ATPase/60S ribosome export protein Rix7	319	5.25076	390	6.84901		473	8.44959	707	11.7103		526	8.70882		0.00158857		0.665432
NCU01810	hypothetical protein	1042	16.6357	872	14.8532		900	15.594	761	12.2257		879	14.1157		0.432018		0.96845
NCU01811	hypothetical protein	105	4.2993	103	4.49963		138	6.13239	129	5.31515		137	5.64248		0.0120683		0.99727
NCU01812	hypothetical protein	43	1.11547	33	0.913344		37	1.04168	4	0.104416		11	0.287028		0.494288		0.910569
NCU01813	high affinity glucose transporter	2090	36.1055	1889	34.8169		1363	25.5544	1254	21.7993		922	16.0214		0.2391		0.25557
NCU01814	hypothetical protein	3243	61.6397	2557	51.8532		1942	40.0595	1710	32.706		2290	43.7815		0.368936		0.575279
NCU01815	hypothetical protein	2678	82.5577	2020	66.44		547	18.3011	117	3.62953		204	6.32585		1.60531e-08		0.845116
NCU01816	allantoicase	1095	28.8918	1083	30.4874		2467	70.6435	2784	73.9175		1468	38.9608		1.46569e-08		0.0675929
NCU01817	DIL and Ankyrin domain-containing protein	1709	24.7912	1652	25.568		1497	23.5678	1796	26.2168		1981	28.9056		0.345259		0.667224
NCU01818	hypothetical protein	414	9.27011	362	8.64817		486	11.8104	591	13.3165		676	15.2255		0.0095875		0.599453
NCU01819	hypothetical protein	396	4.83575	392	5.10724		286	3.79034	164	2.01526		223	2.73915		0.105362		0.959133
NCU01820	exportin-1	8134	92.563	7578	92.0066		6633	81.9192	9001	103.072		6980	79.8969		0.165608		0.62737
NCU01821	alanine-glyoxylate aminotransferase	2697	60.6744	3148	75.5597		2935	71.6597	2825	63.953		4728	106.99		0.0796778		0.154855
NCU01822	retrograde transporter	1260	39.4285	1196	39.9303		1382	46.9343	1111	34.9842		1405	44.224		0.0771728		0.819193
NCU01823	two-component sensor protein histidine protein kinase	2846	14.6781	2941	16.183		1618	9.05638	2186	11.3449		2027	10.5155		0.312495		0.952296
NCU01824	UDP-galactopyranose mutase	13176	297.12	11095	266.936		13572	332.15	17557	398.397		16341	370.654		0.0290945		1
NCU01826	DUF250 domain membrane protein	4953	100.455	4001	86.5772		4093	90.0924	5244	107.025		5748	117.263		0.222366		0.608374
NCU01827	60S ribosomal protein L27	22693	807.411	21925	832.288		37868	1462.24	45850	1641.57		39872	1426.96		4.7943e-06		0.771919
NCU01828	hypothetical protein	231	5.88067	202	5.48652		128	3.53645	231	5.91758		196	5.01894		0.743448		0.910843
NCU01829	hypothetical protein	0	0	0	0		0	0	0	0		0	0		NA		NA
NCU01830	4-hydroxyphenylpyruvate dioxygenase	66	1.78884	88	2.54472		29	0.853036	35	0.95458		40	1.09051		0.104311		0.779256
NCU01831	RNA polymerase TFIIH complex subunit Ssl1	1059	20.9016	939	19.7734		741	15.8725	875	17.3784		730	14.4927		0.756392		0.681964
NCU01833	two-component histidine kinase CHK-1	2612	15.2153	2816	17.5013		1503	9.50184	1100	6.44788		1488	8.71868		0.020797		0.785519
NCU01834	hypothetical protein	11	0.606251	7	0.411613		4	0.239256	6	0.332758		3	0.166312		0.744709		1
NCU01835	hypothetical protein	31305	991.296	16442	555.489		13448	462.158	8880	282.957		13417	427.353		0.162782		0.711467
NCU01837	hypothetical protein	8	0.958067	3	0.383317		1	0.129972	1	0.12051		1	0.120461		0.420667		1
NCU01838	nitrilase	2141	48.7862	2169	52.7316		2274	56.2359	1999	45.8365		1494	34.2431		0.305604		0.235879
NCU01839	carboxylesterase	686	10.7158	669	11.1495		857	14.5286	712	11.1917		679	10.6687		0.0833811		0.596941
NCU01840	hypothetical protein	610	8.88388	449	6.9767		298	4.71012	286	4.19138		374	5.47881		0.175632		0.586379
NCU01841	hypothetical protein	73	6.79962	69	6.85712		72	7.27841	62	5.81127		57	5.34045		0.494404		0.77092
NCU01842	hypothetical protein	1584	27.4038	1256	23.1833		886	16.6353	914	15.9118		791	13.7649		0.286562		0.622565
NCU01843	T-complex protein 1 subunit gamma	2553	36.7223	2648	40.6376		3632	56.698	6762	97.8751		5158	74.6281		0.00372621		0.938477
NCU01844	hypothetical protein	31	0.805926	14	0.388323		27	0.761798	24	0.62786		9	0.235352		0.200563		0.350549
NCU01845	phosphoglycerate mutase family domain-containing protein	3611	56.3694	2922	48.6661		3433	58.161	1333	20.9394		4102	64.4099		0.848957		0.425953
NCU01846	hypothetical protein	3826	50.7411	3087	43.68		1945	27.9948	1734	23.141		2185	29.1479		0.0883903		0.694671
NCU01848	hypothetical protein	1	0.121587	0	0		0	0	0	0		0	0		1		NA
NCU01849	extracellular dioxygenase	28	1.15539	24	1.05661		21	0.940443	11	0.456752		245	10.169		0.45828		2.04915e-07
NCU01850	peroxisomal membrane protein pex16	1087	25.574	934	23.4448		650	16.5968	781	18.49		834	19.7368		0.705467		0.749609
NCU01851	hypothetical protein	88	4.16332	80	4.03811		24	1.23229	42	1.99952		45	2.14147		0.0464197		0.681225
NCU01852	arsenical-resistance protein	130	4.79311	119	4.68114		27	1.08039	34	1.26145		51	1.89141		0.00015988		0.477323
NCU01853	choline dehydrogenase	12	0.292702	25	0.650602		1	0.026472	1	0.024545		0	0		0.0729492		1
NCU01854	hypothetical protein	1757	35.2607	1800	38.541		1587	34.5652	1131	22.8402		1383	27.9179		0.853994		0.948166
NCU01855	hypothetical protein	642	19.2574	584	18.6899		778	25.3271	1699	51.2831		1468	44.2926		0.0191306		0.793877
NCU01856	transcriptional activator hac1	10414	170.71	7535	131.782		7213	128.321	4153	68.5047		6296	103.812		0.273218		0.882094
NCU01857	DEAD/DEAH box RNA helicase	1380	15.4574	1359	16.2408		1272	15.4628	1522	17.155		1040	11.7174		0.228119		0.324093
NCU01858	chromosome segregation in meiosis protein 3	844	24.7268	712	22.2554		574	18.2507	634	18.691		502	14.7935		0.965151		0.532049
NCU01859	NADH:ubiquinone oxidoreductase 20.9kD subunit	3913	113.595	3670	113.67		5391	169.848	4515	131.894		3585	104.684		0.0142101		0.267077
NCU01860	hypothetical protein	59	1.72747	68	2.12422		5	0.158881	10	0.29463		7	0.206157		8.74959e-06		1
NCU01861	short chain dehydrogenase/reductase family protein	270	9.09202	319	11.4609		24	0.877103	2	0.0677711		89	3.01459		2.80019e-05		0.00566415
NCU01862	SWIRM domain-containing protein FUN19	589	9.18256	605	10.0632		160	2.70714	86	1.34916		319	5.00243		5.82364e-08		0.0250664
NCU01863	hypothetical protein	0	0	1	0.116395		1	0.118399	0	0		0	0		0.983801		1
NCU01865	hypothetical protein	294	6.43535	320	7.47319		220	5.22625	178	3.92069		253	5.57041		0.408221		0.622024
NCU01866	lactonohydrolase	915	25.0126	1092	31.8487		1	0.0296674	4	0.110031		386	10.6137		1.65684e-49		5.0891e-18
NCU01867	endoglucanase II	8	0.369342	5	0.246286		2	0.10021	4	0.18583		1	0.0464387		0.380701		1
NCU01868	MFS maltose permease MalP	112	2.38598	98	2.22744		28	0.647367	8	0.171497		25	0.535712		2.53697e-06		0.7241
NCU01869	hypothetical protein	18	0.71855	9	0.383317		12	0.519887	0	0		5	0.200769		0.862777		1
NCU01870	Eno3 protein	7	0.207497	5	0.15813		10	0.321704	2	0.059657		4	0.119266		0.518234		1
NCU01871	hypothetical protein	8427	111.916	3927	55.6429		11120	160.275	6687	89.3649		8096	108.151		0.0484066		0.818746
NCU01872	hypothetical protein	4	0.359952	5	0.480049		0	0	0	0		3	0.271548		0.205596		0.504411
NCU01873	hypothetical protein	121	1.85433	152	2.48529		98	1.62994	28	0.431796		116	1.78814		0.493119		0.449205
NCU01874	hypothetical protein	20	0.894824	22	1.05017		17	0.825466	7	0.315155		12	0.540046		0.671235		1
NCU01875	hypothetical protein	0	0	0	0		0	0	0	0		0	0		NA		NA
NCU01876	hypothetical protein	2	0.175032	2	0.186744		0	0	0	0		0	0		0.568732		NA
NCU01877	hypothetical protein	9	0.510145	2	0.120952		0	0	1	0.0570386		1	0.0570155		0.116206		0.756177
NCU01878	vesicle-mediated transporter	2647	31.7159	2583	33.0202		1888	24.551	3096	37.3287		2339	28.19		0.539881		0.788832
NCU01879	hypothetical protein	1884	38.1459	1800	38.884		1669	36.6746	1235	25.1624		1474	30.0197		0.912423		0.934523
NCU01880	hypothetical protein	10	0.331141	12	0.42396		6	0.215629	7	0.233254		8	0.266467		0.466907		0.851038
NCU01881	hypothetical protein	601	7.28697	654	8.46021		1497	19.6987	543	6.62507		382	4.65884		0.521649		0.482861
NCU01882	purine transporter	1362	23.2019	1393	25.3179		4907	90.7204	5120	87.7675		2915	49.9489		5.23307e-13		0.0810198
NCU01883	SH3 domain signaling protein	1393	24.187	1105	20.4703		1261	23.7623	1126	19.6737		1355	23.6653		0.228877		0.80284
NCU01884	hypothetical protein	601	7.66221	558	7.59005		316	4.37229	334	4.28493		334	4.28319		0.0858625		0.978957
NCU01886	hypothetical protein	9128	107.749	6665	83.9401		6092	78.0443	3595	42.7027		10919	129.647		0.202322		0.0306551
NCU01888	tRNA-specific adenosine deaminase	396	5.22139	390	5.48639		577	8.25675	997	13.2283		705	9.35021		0.00186322		0.741687
NCU01889	hypothetical protein	283	8.01111	267	8.06397		348	10.6912	403	11.4797		376	10.7062		0.0164757		0.92138
NCU01891	hypothetical protein	412	16.812	450	19.5914		108	4.78287	18	0.739116		63	2.58586		1.67389e-10		1
NCU01893	hypothetical protein	1341	21.9144	1198	20.8876		391	6.93459	142	2.33511		127	2.0876		6.25215e-08		0.579937
NCU01894	hypothetical protein	1323	38.2211	1596	49.1935		2780	87.1627	4347	126.372		2613	75.9319		8.72805e-06		0.345579
NCU01895	response regulator	2440	25.2747	2147	23.7279		1787	20.0892	1933	20.1486		1923	20.0362		0.702401		0.976515
NCU01896	hypothetical protein	117	1.50368	108	1.4809		140	1.95272	118	1.52605		131	1.69349		0.0743905		0.980394
NCU01897	hypothetical protein	455	11.7079	399	10.954		986	27.5351	590	15.277		501	12.9672		0.00475109		0.431394
NCU01898	hypothetical protein	372	7.90725	344	7.80139		1299	29.9664	60	1.28337		171	3.65612		0.356192		0.796817
NCU01899	hypothetical protein	21	0.346258	22	0.387021		19	0.339998	4	0.0663679		18	0.298535		0.582573		0.66953
NCU01900	xylosidase/arabinosidase	4170	159.918	4627	189.318		41	1.70643	61	2.35401		9491	366.112		4.35039e-46		1.46351e-44
NCU01901	hypothetical protein	717	7.28489	800	8.67212		567	6.25215	368	3.76244		812	8.29854		0.397031		0.141311
NCU01902	glucosamine 6-phosphate N-acetyltransferase	1196	57.2637	1180	60.2784		1900	98.729	2548	122.762		1617	77.8754		1.7929e-05		0.282148
NCU01903	pigment biosynthesis protein Ayg1	438	10.5331	397	10.186		87	2.27061	81	1.96013		118	2.85433		8.98668e-08		0.539793
NCU01904	2-deoxy-D-gluconate 3-dehydrogenase	453	20.914	376	18.5207		712	35.6748	183	8.50173		769	35.7114		0.477573		0.525355
NCU01905	sorbitol dehydrogenase	176	4.88097	171	5.05965		165	4.96616	26	0.725579		427	11.9114		0.54051		0.0170341
NCU01906	GCY protein	624	22.8308	767	29.9407		366	14.5331	161	5.92761		955	35.1464		0.00174495		0.00144156
NCU01907	syntaxin 5	1699	34.1254	1414	30.3016		1543	33.6351	1529	30.9037		1849	37.3562		0.25685		0.666576
NCU01908	hypothetical protein	1407	15.8043	1412	16.9218		2165	26.3926	2198	24.8443		2835	32.0314		0.00109661		0.500264
NCU01910	hypothetical protein	1574	10.6351	1688	12.1686		3228	23.6708	2744	18.6569		3739	25.4117		1.39267e-05		0.573817
NCU01911	GDP/GTP exchange factor Sec2p	3216	38.5723	2329	29.803		1950	25.3826	2429	29.316		2772	33.4422		0.810816		0.553795
NCU01912	mannosyltransferase 1	11200	122.578	10669	124.58		8451	100.38	10071	110.914		9653	106.267		0.867521		0.993577
NCU01913	pre-mRNA splicing factor	1739	36.8822	1426	32.2677		1545	35.5622	1647	35.1503		1320	28.16		0.233514		0.490693
NCU01914	sorting nexin-3	1674	45.8657	1741	50.8935		1911	56.8245	2070	57.0717		1966	54.1823		0.0204301		0.866648
NCU01916	mitochondrial carrier protein RIM2	625	13.03	694	15.4367		948	21.4494	1997	41.8948		1589	33.3219		0.00837379		0.922319
NCU01917	hypothetical protein	55	0.824114	74	1.18301		44	0.715517	14	0.211091		15	0.226077		0.0732735		0.687973
NCU01918	ARP2/3 complex 20 kDa subunit	2312	61.8565	2456	70.1063		3168	91.9868	3336	89.8134		2660	71.5848		0.00707848		0.459225
NCU01919	ubiquitin C-terminal hydrolase	2174	46.3343	2321	52.7776		2982	68.9753	3861	82.8058		2875	61.6343		0.000457316		0.508566
NCU01920	hypothetical protein	229	7.16598	277	9.24806		401	13.6184	414	13.0364		354	11.1426		0.000961859		0.633497
NCU01922	hypothetical protein	243	11.6698	261	13.373		414	21.5774	513	24.7908		302	14.5883		4.88264e-05		0.219768
NCU01923	hypothetical protein	6	1.00597	4	0.715526		1	0.18196	1	0.168714		2	0.337292		0.418178		0.742572
NCU01924	hypothetical protein	4030	80.1365	3423	72.6212		2015	43.4853	2058	41.1802		2055	41.1035		0.185789		0.917743
NCU01926	hypothetical protein	773	16.5561	479	10.9458		429	9.97193	162	3.4915		386	8.31588		0.272614		0.724588
NCU01927	hypothetical protein	2138	48.8577	1889	46.0562		1708	42.36	1737	39.9432		1852	42.5704		0.863199		0.930615
NCU01928	UBX domain-containing protein	1567	32.7976	1528	34.1214		991	22.5107	1042	21.9462		1150	24.211		0.336601		0.812647
NCU01929	PAB-dependent poly（A)-specific ribonuclease subunit pan-3	3531	53.7337	3314	53.8063		3238	53.4772	3899	59.7063		3654	55.9319		0.144455		0.950928
NCU01930	U6 snRNP-associated protein Lsm7	2197	75.689	1995	73.3291		2126	79.4893	2667	92.4577		2036	70.554		0.0642167		0.534183
NCU01931	hypothetical protein	263	5.7993	201	4.72876		57	1.36407	67	1.48666		69	1.53042		3.33167e-05		0.89563
NCU01932	SET-3	3522	33.9713	2980	30.6669		1920	20.0986	2708	26.2839		2391	23.1977		0.560141		0.973994
NCU01935	palmitoyltransferase PFA5	1313	30.0047	1096	26.7219		709	17.5838	665	15.292		751	17.2626		0.181452		0.89467
NCU01936	sister chromatid cohesion protein Eso1	1381	18.2442	1312	18.4925		785	11.2549	866	11.5124		884	11.7469		0.152212		0.941619
NCU01938	hypothetical protein	1490	18.2418	1295	16.9154		816	10.8421	951	11.716		943	11.6127		0.518447		0.949242
NCU01939	nonsense-mediated mRNA decay protein	7953	92.4405	6827	84.6628		7889	99.5167	10749	125.724		9310	108.849		0.0175325		0.888426
NCU01940	serine/threonine protein kinase	5360	61.6711	3897	47.8386		3057	38.1729	3643	42.1788		5320	61.5702		0.921861		0.187133
NCU01942	hypothetical protein	25	1.18511	24	1.21384		7	0.36013	10	0.47702		12	0.572191		0.302435		0.765548
NCU01943	hypothetical protein	20	2.94961	9	1.41614		0	0	0	0		0	0		0.0139163		NA
NCU01944	hypothetical protein	921	14.2193	494	8.13722		391	6.55145	524	8.14081		490	7.6095		0.73799		0.943032
NCU01945	IMP-specific 5'-nucleotidase 1	1520	37.4387	1314	34.5306		1343	35.9001	1277	31.6509		1417	35.1066		0.124835		0.916622
NCU01946	hypothetical protein	16	2.68259	20	3.57763		7	1.27372	8	1.34971		5	0.843229		0.337956		0.970509
NCU01947	hypothetical protein	3116	32.4812	2712	30.1617		2036	23.0332	1709	17.9264		1629	17.0804		0.248083		0.585618
NCU01948	ribosomal protein Srp1	13933	410.715	14485	455.56		24597	786.902	28257	838.185		25054	742.873		6.93065e-06		0.761123
NCU01949	40S ribosomal protein S9	15580	598.929	15693	643.643		26081	1088.11	36252	1402.35		27201	1051.8		1.8985e-06		0.575654
NCU01950	pre-mRNA-splicing factor slu-7	668	21.5236	614	21.1075		409	14.3022	510	16.5358		475	15.3948		0.520056		0.986174
NCU01951	REV3	605	4.78944	483	4.07951		175	1.50352	226	1.80035		193	1.53684		0.000255114		0.865472
NCU01953	AMI1 protein	19955	123.513	17925	118.373		7512	50.4615	9320	58.0491		11192	69.6805		0.00460714		0.446749
NCU01954	pre-mRNA-splicing factor cwc-24	532	15.1857	488	14.8619		504	15.6134	544	15.6257		508	14.5858		0.228284		0.84412
NCU01955	autophagocytosis protein Aut1	1469	36.3512	1372	36.2228		1158	31.0991	1038	25.8471		1046	26.0357		0.830144		0.790074
NCU01956	cytoskeleton assembly control protein Sla2	5819	67.2275	5531	68.1763		5165	64.7607	6097	70.8814		5593	64.9957		0.34988		0.875427
NCU01957	AR2	3673	120.212	3043	106.257		2682	95.2637	4051	133.415		5573	183.466		0.239197		0.146337
NCU01958	mating-type protein A-1	2589	89.3871	1414	52.0863		56	2.09833	50	1.73712		56	1.94479		2.68317e-07		1
NCU01959	mating-type protein A-2	17	0.733804	7	0.322374		1	0.0468462	0	0		4	0.173673		0.219995		0.519322
NCU01960	mating-type protein A-3	45	1.93195	21	0.961909		1	0.0465936	0	0		2	0.0863685		0.0114332		0.667955
NCU01961	DNA lyase Apn2	350	6.60516	313	6.30218		169	3.46134	175	3.32331		179	3.39789		0.0733997		1
NCU01962	hypothetical protein	5502	223.749	6236	270.569		8465	373.603	10779	441.1		9025	369.173		0.000398741		0.737409
NCU01963	anaphase-promoting complex subunit Apc5	814	12.5148	872	14.3036		560	9.34391	502	7.76639		478	7.39209		0.354604		0.68943
NCU01964	RING-9 protein	3242	38.9918	2728	35.0055		2382	31.0917	1863	22.5471		2461	29.7724		0.59149		0.74915
NCU01965	valyl-tRNA synthetase	6951	87.0854	6756	90.3065		9555	129.919	10636	134.089		8696	109.587		0.000317827		0.551083
NCU01966	60S ribosomal protein L37	8910	407.808	9924	484.614		16863	837.637	16813	774.357		14554	670.043		3.51169e-05		0.556943
NCU01967	hypothetical protein	356	10.746	398	12.8178		835	27.3544	901	27.3678		838	25.4439		3.77166e-07		0.823881
NCU01968	MFS transporter	1787	28.2185	1744	29.3824		408	6.99218	291	4.62403		454	7.2112		1.30168e-08		0.550464
NCU01969	hypothetical protein	482	10.6876	416	9.84138		290	6.97866	286	6.38139		256	5.7097		0.52884		0.697019
NCU01970	DUF718 domain-containing protein	985	34.3554	960	35.7241		131	4.95875	39	1.3688		155	5.43791		9.831e-09		0.447353
NCU01971	hypothetical protein	766	15.8246	774	17.0599		442	9.90988	446	9.27163		390	8.10419		0.13647		0.649687
NCU01972	hypothetical protein	520	13.3016	408	11.1351		12	0.333139	13	0.334629		57	1.46662		1.20123e-10		0.0562608
NCU01973	SET-8	967	9.2027	826	8.38687		577	5.95946	427	4.08916		397	3.80033		0.116434		0.458484
NCU01974	hypothetical protein	695	19.1741	568	16.719		434	12.9946	534	14.8248		543	15.0686		0.960169		0.84037
NCU01975	complex I intermediate-associated protein CIA30	1145	34.1951	1171	37.3119		1343	43.5289	1740	52.2909		1431	42.9873		0.00902336		0.726472
NCU01976	hypothetical protein	477	6.03782	486	6.56341		293	4.02506	190	2.4201		269	3.42496		0.47127		0.869658
NCU01977	urea transporter	3676	74.3345	4328	93.3756		24335	534.059	15006	305.35		18306	372.349		9.47125e-07		0.840866
NCU01978	hypothetical protein	110	1.73701	110	1.85325		211	3.61606	201	3.19392		443	7.03648		0.000298696		0.0553746
NCU01979	catechol dioxygenase	24	1.09742	47	2.29293		9	0.44663	7	0.322091		46	2.11574		0.077404		0.0528243
NCU01980	hypothetical protein	235	3.97915	198	3.57699		134	2.46246	217	3.69743		303	5.16067		0.704084		0.206438
NCU01981	translation factor sui1	8491	377.424	7983	378.589		8760	422.588	10411	465.673		8736	390.593		0.045885		0.671928
NCU01982	hypothetical protein	325	8.07155	350	9.27413		175	4.71688	348	8.69703		296	7.39447		0.923145		0.853956
NCU01983	hypothetical protein	502	13.8415	646	19.004		1813	54.2526	2675	74.2202		1857	51.5032		2.59423e-10		0.485107
NCU01984	hypothetical protein	1546	18.0179	1579	19.634		1532	19.3774	1563	18.3304		1395	16.3535		0.214948		0.662725
NCU01985	sulfate adenylyltransferase	9274	171.962	9201	182.025		14226	286.279	29382	548.231		20770	387.385		0.00560338		0.907574
NCU01987	hypothetical protein	8	0.317763	8	0.339027		0	0	1	0.0399697		0	0		0.00789801		1
NCU01988	hypothetical protein	0	0	3	0.291321		0	0	0	0		0	0		0.371086		NA
NCU01989	hypothetical protein	1764	55.3813	1796	60.1592		299	10.1877	59	1.86395		90	2.84216		2.00586e-16		0.790196
NCU01990	UPF0016 domain-containing protein	3459	66.3256	2881	58.9393		1873	38.9773	2551	49.222		3366	64.9212		0.6159		0.24131
NCU01991	hypothetical protein	2423	37.542	2268	37.492		1853	31.1589	2369	36.9358		2034	31.6998		0.595646		0.807679
NCU01992	coatomer subunit gamma	9485	135.01	8532	129.572		8875	137.1	11773	168.629		10089	144.45		0.0769973		0.834577
NCU01993	ethanolaminephosphotransferase	1255	24.0162	1159	23.6633		1504	31.2357	1517	29.2122		1618	31.1444		0.0184936		0.939793
NCU01994	bZIP transcription factor	1362	35.661	1246	34.8069		1190	33.8147	1187	31.2741		1035	27.2583		0.470428		0.596622
NCU01995	hypothetical protein	7	0.180705	2	0.055085		3	0.0840498	4	0.103908		2	0.0519331		1		1
NCU01996	pH-response regulator protein palI/rim-9	2805	36.7919	2379	33.2924		1568	22.3207	1725	22.7681		1780	23.4845		0.342867		0.917627
NCU01997	ABC transporter	1007	16.8127	905	16.1209		711	12.8831	757	12.7181		838	14.0733		0.722874		0.795468
NCU01998	septin	1916	27.2156	2015	30.5372		3243	49.9934	3862	55.2018		6008	85.8409		1.87251e-05		0.127673
NCU01999	hypothetical protein	990	18.3143	959	18.928		1098	22.0445	1040	19.36		936	17.4169		0.108071		0.610257
NCU02000	splicing factor 3B subunit 10	643	58.8599	553	54.0088		466	46.2953	642	59.1373		554	51.0105		0.353583		0.910229
NCU02001	hypothetical protein	996	31.3108	905	30.3539		788	26.8846	820	25.9398		704	22.2613		0.614261		0.618682
NCU02002	hypothetical protein	533	7.2272	534	7.7253		740	10.8897	1506	20.5488		1048	14.2937		0.00846221		0.877268
NCU02003	elongation factor 1 alpha	197108	3457.61	200964	3761.15		341763	6506.38	402951	7112.82		313339	5528.76		1.83058e-05		0.501104
NCU02004	phosphoserine phosphatase	4263	98.6448	4018	99.1973		2477	62.2053	3067	71.4152		3134	72.9457		0.843709		0.808302
NCU02005	phosphoadenosine phosphosulfate reductase	3044	77.5751	2028	55.1413		1179	32.6087	2804	71.9074		2685	68.8277		0.718853		0.639172
NCU02006	hypothetical protein	1940	25.5866	1849	26.0183		1246	17.8349	1468	19.4829		1295	17.18		0.651002		0.790485
NCU02007	iron-sulfur cluster biosynthesis protein Isd11	1035	62.0527	1106	70.7468		1334	86.7999	1481	89.3498		1259	75.9256		0.00835611		0.647893
NCU02008	hypothetical protein	170	19.9098	135	16.8688		84	10.6768	109	12.8459		123	14.4899		0.447476		0.670563
NCU02009	FreB protein	5831	67.8748	5064	62.8913		6046	76.3795	3869	45.3192		5293	61.974		0.429465		0.942651
NCU02010	2-isopropylmalate synthase	4566	67.0704	4367	68.4399		7437	118.559	7546	111.54		7318	108.126		9.79475e-06		0.834619
NCU02011	importin subunit beta-1	8129	93.3284	7174	87.8758		6346	79.0714	10419	120.371		7636	88.1829		0.0854936		0.733462
NCU02012	hypothetical protein	2090	28.3393	2014	29.1362		1559	22.942	1796	24.5057		1677	22.8727		0.732525		0.896468
NCU02013	hypothetical protein	1601	56.9208	1725	65.4335		2790	107.653	3363	120.316		2864	102.422		1.03701e-05		0.725406
NCU02014	hypothetical protein	247	7.19229	245	7.61145		272	8.59571	315	9.22994		341	9.98772		0.0421194		0.776931
NCU02015	palmitoyltransferase ERF2	3302	42.3461	2922	39.9804		1701	23.6746	1945	25.1		2627	33.8874		0.131002		0.320273
NCU02016	hypothetical protein	4607	223.946	4482	232.449		5725	302.025	8705	425.806		7373	360.505		0.000350648		0.94434
NCU02017	CBF/NF-Y family transcription factor	3284	87.4701	2605	74.0279		1371	39.6311	1506	40.3645		1495	40.0534		0.035139		0.990029
NCU02018	short chain dehydrogenase	856	36.0695	807	36.2803		770	35.2127	708	30.0204		571	24.2016		0.436804		0.401511
NCU02019	FAD dependent oxidoreductase	246	5.87151	279	7.10477		84	2.17589	259	6.2206		405	9.72325		0.534309		0.149839
NCU02020	metalloreductase transmembrane component	1726	21.6924	2723	36.5128		7273	99.2026	5405	68.3566		4880	61.6919		1.94891e-08		0.391271
NCU02021	hypothetical protein	5	0.421372	3	0.269742		1	0.0914615	1	0.0848035		1	0.0847691		0.613905		1
NCU02022	hypothetical protein	147	2.49262	185	3.34688		251	4.61907	194	3.31022		258	4.40047		0.0442264		0.788891
NCU02023	MFS drug efflux pump	7	0.152177	1	0.0231944		2	0.0471872	1	0.0218761		5	0.109336		0.722372		0.583963
NCU02024	hypothetical protein	789	19.8219	728	19.5133		959	26.1475	684	17.2919		1017	25.6999		0.0739269		0.615701
NCU02025	hypothetical protein	1006	23.7736	1144	28.844		839	21.518	992	23.59		958	22.7722		0.625087		1
NCU02026	hypothetical protein	1540	24.7934	1542	26.4869		554	9.67982	680	11.0165		580	9.39257		0.00160615		0.773399
NCU02027	acyl-protein thioesterase 1	943	33.1567	1093	41.0025		1067	40.7161	731	25.8639		625	22.1045		0.63428		0.374541
NCU02028	aromatic ring-opening dioxygenase LigB subunit	793	22.8819	810	24.9365		662	20.731	636	18.4669		1036	30.0691		0.872016		0.210287
NCU02029	hypothetical protein	5	0.238441	7	0.356156		7	0.362286	3	0.143963		8	0.383745		0.991607		0.732121
NCU02030	hypothetical protein	45	1.2372	42	1.232		1	0.0298381	2	0.0553321		6	0.165929		0.000382434		0.524193
NCU02031	hypothetical protein	1234	19.5702	1189	20.1184		245	4.21685	103	1.64375		546	8.70992		1.30992e-12		0.0134886
NCU02032	glycosyl hydrolase family 76 protein	1	0.016024	3	0.0512889		3	0.0521717	1	0.0161246		0	0		0.713274		1
NCU02033	hypothetical protein	1223	21.5326	1173	22.0342		1161	22.1842	996	17.646		1087	19.2504		0.423348		0.919741
NCU02034	RIP defective	31	0.472351	31	0.50396		12	0.198439	8	0.122662		15	0.229898		0.0802979		0.714014
NCU02035	helix-hairpin-helix domain-containing protein	55	1.47398	60	1.71558		28	0.814382	20	0.539356		26	0.700878		0.0980684		0.934712
NCU02036	tRNA-splicing endonuclease	1923	12.4831	1556	10.7766		962	6.77735	1655	10.8108		1472	9.61151		0.800612		0.842189
NCU02037	hypothetical protein	1	0.0410512	0	0		0	0	0	0		0	0		1		NA
NCU02038	hypothetical protein	301	13.6719	340	16.4768		161	7.93655	142	6.49037		134	6.12223		0.0257438		0.737914
NCU02039	hypothetical protein	598	10.9188	587	11.4352		352	6.97526	289	5.30996		341	6.26284		0.0387071		0.957516
NCU02040	hypothetical protein	13	0.339446	6	0.167151		4	0.113352	1	0.0262752		3	0.0787936		0.0973694		0.851749
NCU02041	anchored cell wall protein 11	22448	578.558	21043	578.639		10118	283.013	12767	331.113		12709	329.475		0.0674727		0.848987
NCU02042	hypothetical protein	532	12.7104	467	11.9041		420	10.8903	582	13.9923		578	13.8905		0.183348		0.778947
NCU02043	UPF0326 protein hag1	227	5.75737	328	8.87571		299	8.23023	210	5.35963		226	5.76565		0.458543		0.703654
NCU02044	GTP-binding protein	4022	88.8925	4455	105.051		6393	153.345	8621	191.734		6287	139.768		7.71803e-05		0.496461
NCU02046	hypothetical protein	782	12.5266	901	15.3986		312	5.42404	417	6.72171		545	8.7814		0.0030669		0.31907
NCU02048	VPS9 domain-containing protein	1293	12.1122	1189	11.8833		1346	13.6839	1369	12.9046		1235	11.6368		0.11978		0.684707
NCU02049	hypothetical protein	3057	26.7683	2976	27.8028		1021	9.70272	1588	13.9924		1770	15.5898		0.0034091		0.426824
NCU02051	hypothetical protein	122	1.2	159	1.66859		1388	14.8168	762	7.54213		564	5.5801		2.62631e-05		0.372106
NCU02052	transcription initiation factor TFIId 127kD subunit	1739	11.7833	1610	11.6392		1092	8.0303	1531	10.439		1395	9.50785		0.866062		0.957242
NCU02053	REV1	754	7.95339	694	7.81036		388	4.44176	390	4.13965		384	4.07431		0.080065		0.890601
NCU02054	hypothetical protein	657	15.7441	632	16.1585		536	13.94	559	13.4798		626	15.0893		0.921744		0.796548
NCU02055	uridine nucleosidase Urh1	528	15.0535	572	17.3993		623	19.2768	721	20.6851		637	18.2678		0.0151515		0.78905
NCU02056	salicylaldehyde dehydrogenase	754	14.6578	932	19.3305		367	7.74294	463	9.05724		1199	23.4454		0.0564784		0.00256608
NCU02057	autoinducer 2 sensor kinase/phosphatase luxQ	4484	37.9224	4200	37.8975		1886	17.3107	2038	17.3441		2422	20.6037		0.00675905		0.608599
NCU02058	hypothetical protein	464	10.6288	500	12.2198		270	6.7123	326	7.5145		312	7.18887		0.231908		1
NCU02059	endothiapepsin	3001	55.0686	2634	51.5685		3858	76.8321	3779	69.7803		7218	133.228		0.0206903		0.0591986
NCU02060	zinc metallopeptidase	152	3.01749	143	3.0288		67	1.44351	64	1.2785		105	2.09669		0.0796219		0.403651
NCU02061	hypothetical protein	339	14.3351	170	7.66974		178	8.16889	83	3.5318		242	10.2934		0.309397		0.276213
NCU02062	hypothetical protein	19	1.04355	20	1.17198		4	0.238431	11	0.607953		15	0.828691		0.159938		0.566484
NCU02063	mitochondrial intermediate peptidase	741	10.9757	715	11.2993		1239	19.9172	1739	25.9198		1209	18.0129		1.39185e-05		0.45895
NCU02064	hypothetical protein	1988	67.6594	2073	75.2735		2685	99.1742	4093	140.175		3055	104.584		0.00022637		0.65269
NCU02065	DUF726 domain-containing protein	541	7.10776	551	7.72357		464	6.61601	474	6.2666		577	7.62523		0.568266		0.644648
NCU02066	ribosome assembly protein Noc2	904	16.4307	1007	19.5276		1244	24.5387	2297	42.0114		2053	37.5335		0.00693654		0.798874
NCU02067	mitochondrial inheritance component mdm12	174	3.83503	212	4.98525		170	4.06641	172	3.81475		218	4.83301		0.516579		0.627443
NCU02068	hypothetical protein	2842	20.3295	2314	17.6603		1396	10.8375	1687	12.1433		1435	10.3251		0.179106		0.732766
NCU02070	peroxisomal biogenesis factor 2	1242	21.1728	1080	19.6431		771	14.2644	792	13.5862		989	16.9587		0.551528		0.571998
NCU02071	hypothetical protein	69	3.20415	81	4.0131		13	0.655163	12	0.560741		13	0.607223		4.27987e-05		1
NCU02073	hypothetical protein	118	3.64242	150	4.94004		56	1.87603	91	2.82662		63	1.9561		0.171341		0.769162
NCU02074	endoplasmic oxidoreductin-1	2214	34.2483	2318	38.2565		2360	39.6201	1370	21.3255		2177	33.8736		0.659052		0.800284
NCU02075	heat shock protein 70	27878	597.359	29429	672.792		51326	1193.59	82761	1784.5		69120	1489.77		4.02222e-05		0.974897
NCU02076	eukaryotic translation initiation factor 4E	3300	71.3188	3110	71.7103		3891	91.2629	5405	117.545		4356	94.6934		0.00189078		0.737951
NCU02077	hypothetical protein	46	0.725428	19	0.319684		3	0.0513452	5	0.0793458		8	0.126902		0.0152283		0.649505
NCU02078	hypothetical protein	2699	37.8761	2225	33.3137		1136	17.3015	1582	22.3402		1343	18.9574		0.0923194		0.870806
NCU02079	cyclin-dependent kinase regulatory subunit	1519	47.5333	1314	43.8699		988	33.5536	1205	37.9441		1239	38.9989		0.954092		0.815014
NCU02080	hypothetical protein	330	15.4898	513	25.6909		211	10.7487	494	23.3333		198	9.34841		0.684821		0.496187
NCU02081	hypothetical protein	9	1.74818	5	1.0362		1	0.210808	4	0.781847		1	0.195382		0.633706		1
NCU02082	cft-1	2394	22.6254	2208	22.2639		1406	14.4211	2177	20.7037		1798	17.0924		1		0.904928
NCU02083	1-phosphatidylinositol-3-phosphate 5-kinase	2869	15.4539	2658	15.2754		1498	8.75711	1694	9.18201		1613	8.73941		0.150093		0.922738
NCU02084	arginase	514	18.6632	504	19.5247		388	15.2896	122	4.4576		362	13.2213		0.720857		0.667228
NCU02085	hypothetical protein	48	1.0007	35	0.778509		16	0.362015	12	0.251746		17	0.356496		0.166508		0.845054
NCU02086	hypothetical protein	4121	67.3909	3631	63.3514		3637	64.5483	3691	60.738		2876	47.3074		0.0912935		0.387177
NCU02087	hypothetical protein	127	2.48303	74	1.54362		25	0.53047	8	0.157393		16	0.314658		3.11983e-06		1
NCU02088	hypothetical protein	33	1.13036	33	1.20601		10	0.371747	4	0.137874		8	0.275636		0.00889565		0.889421
NCU02089	hypothetical protein	553	9.04633	667	11.6414		750	13.3153	606	9.97557		540	8.88552		0.089901		0.453747
NCU02090	adenine phosphoribosyltransferase	4281	82.3517	3870	79.4272		5977	124.782	9374	181.455		6438	124.572		0.000140698		0.543671
NCU02091	ER glycosyl hydrolase	404	4.83582	352	4.49534		172	2.23439	285	3.43282		305	3.67223		0.389297		0.528512
NCU02092	hypothetical protein	242	4.04181	343	6.11204		366	6.63414	814	13.6805		471	7.91268		0.024182		0.738827
NCU02094	VAD-2	1451	31.444	1255	29.0165		1343	31.5856	1217	26.5386		1277	27.8357		0.260419		0.894199
NCU02095	hypothetical protein	963	29.8029	818	27.0095		924	31.0346	708	22.0487		720	22.4133		0.226893		0.633782
NCU02096	flavohemoglobin	2452	51.097	803	17.8534		1634	36.9547	2188	45.8818		1590	33.3283		0.130435		0.497936
NCU02097	short chain dehydrogenase	14198	417.24	10270	322.003		99	3.15745	95	2.80931		664	19.6276		2.92521e-54		6.64681e-07
NCU02098	G/U mismatch-specific DNA glycosylase	1086	31.8557	1221	38.2124		4400	140.073	1985	58.5917		3840	113.3		0.0389402		0.792075
NCU02099	hypothetical protein	3705	115.184	3248	107.734		2026	68.3577	1199	37.5096		3064	95.8154		0.0326984		0.120982
NCU02100	LMBR1 domain-containing protein 1	1882	37.6902	1844	39.4004		464	10.0848	293	5.90465		514	10.3541		1.38498e-08		0.511916
NCU02101	hypothetical protein	516	7.46709	404	6.23755		209	3.28239	289	4.20841		287	4.17759		0.121485		0.798
NCU02103	DNA-directed RNA polymerase II largest subunit	6858	49.9238	6724	52.2239		4197	33.1583	5256	38.502		5371	39.3285		0.467729		0.794446
NCU02104	WD domain-containing protein	379	10.2374	375	10.8072		263	7.70991	283	7.69228		283	7.68916		0.813047		0.999738
NCU02105	tRNA(His) guanylyltransferase	274	11.9025	268	12.4209		214	10.0889	259	11.3215		243	10.6178		0.316216		0.984609
NCU02106	hypothetical protein	326	13.2687	366	15.8936		359	15.858	471	19.2908		526	21.5347		0.0322296		0.590192
NCU02107	AMP-binding enzyme	844	17.6883	828	18.5142		423	9.62115	623	13.1386		558	11.763		0.616614		0.951358
NCU02108	BolA domain-containing protein	511	21.251	463	20.5433		730	32.9477	830	34.734		937	39.1959		0.000117419		0.681735
NCU02109	UDP-N-acetylglucosamine pyrophosphorylase	4976	99.9459	5551	118.956		3996	87.1069	3195	64.5763		3158	63.8026		0.579321		0.597531
NCU02110	NADPH oxidase 1	1303	19.1989	1535	24.1308		2469	39.4817	4154	61.5909		3367	49.9019		0.000893253		0.955924
NCU02111	myosin-5	7192	78.5867	6299	73.4348		2696	31.9714	3152	34.658		3769	41.4254		0.00284835		0.513993
NCU02112	hypothetical protein	1584	12.5085	1525	12.8485		1202	10.3015	1441	11.4507		1209	9.60328		0.772705		0.697091
NCU02113	ubiquitin-conjugating enzyme E2 13	2735	81.2737	2684	85.0955		2798	90.2367	2956	88.3924		2799	83.6638		0.106438		0.828481
NCU02114	G1/S-specific cyclin Cln1	17915	200.291	14166	168.975		12213	148.187	12021	135.239		18075	203.266		0.923163		0.257339
NCU02115	hypothetical protein	1933	23.4669	1972	25.5424		1908	25.1388	2763	33.7538		2241	27.3657		0.038317		0.797006
NCU02116	metallo-beta-lactamase	643	22.8948	461	17.5129		233	9.00378	190	6.80766		277	9.92083		0.00506977		0.565578
NCU02117	sym-1	1205	45.3737	1042	41.8616		637	26.0315	604	22.8861		740	28.0279		0.247548		0.702046
NCU02118	palmitoyltransferase PFA4	354	9.19315	316	8.75547		252	7.10239	323	8.44076		395	10.3181		0.577506		0.463789
NCU02119	capsule protein	648	8.78904	589	8.5234		393	5.78498	647	8.83056		757	10.3277		0.51458		0.339592
NCU02120	hypothetical protein	2659	23.5029	2464	23.2367		1183	11.3483	1305	11.6073		2263	20.1201		0.0208357		0.0866965
NCU02121	transcriptional regulator	1454	18.557	1293	17.6065		1050	14.5437	1108	14.2299		1092	14.0187		0.923935		0.92909
NCU02122	HCO3	622	10.9835	609	11.4736		486	9.31387	298	5.29523		381	6.76734		0.591905		0.911339
NCU02123	mitochondrial GTPase	182	4.35484	295	7.53102		255	6.62192	249	5.9954		232	5.58381		0.144886		0.770237
NCU02124	dienelactone hydrolase	3599	134.354	3592	143.066		3689	149.458	917	34.4474		1125	42.2438		0.854172		0.723373
NCU02125	hypothetical protein	57	1.47704	97	2.68177		29	0.815565	16	0.417211		12	0.312781		0.00338711		0.589499
NCU02126	isovaleryl-CoA dehydrogenase	581	16.8973	518	16.0732		87	2.74602	49	1.43402		108	3.15942		2.11607e-12		0.408257
NCU02127	methylcrotonoyl-CoA carboxylase subunit beta	655	15.3048	723	18.0242		206	5.22391	110	2.5864		245	5.75829		9.64552e-07		0.416115
NCU02128	D-arabinitol dehydrogenase	2041	66.03	2117	73.0719		95	3.33553	29	0.944092		2760	89.8151		2.95623e-32		1.49834e-25
NCU02129	hypothetical protein	25	2.58569	19	2.09663		7	0.785738	4	0.416308		2	0.20807		0.041561		0.871172
NCU02130	hypothetical protein	8388	131.715	8340	139.725		518	8.82774	401	6.33635		593	9.36641		3.05879e-26		0.550461
NCU02131	rho guanyl nucleotide exchange factor	3059	24.1284	2890	24.3208		1866	15.9736	2123	16.8507		2345	18.6052		0.427696		0.717791
NCU02132	hypothetical protein	51	2.74433	76	4.36326		28	1.63518	22	1.19126		50	2.70631		0.0464556		0.350225
NCU02133	superoxide dismutase	5180	219.237	5879	265.473		10497	482.162	15524	661.16		12552	534.367		5.42636e-07		0.803122
NCU02134	transcription factor	4834	71.1383	4663	73.2138		6570	104.931	9796	145.065		7308	108.177		5.34106e-05		0.627424
NCU02136	transaldolase	12713	257.077	13925	300.429		28062	615.852	28325	576.372		52466	1067.17		9.46488e-07		0.0631772
NCU02137	phosphatidylinositol:UDP-GlcNAc transferase PIG-C	1076	18.0531	810	14.4996		771	14.039	892	15.0599		855	14.4293		0.294818		0.968211
NCU02138	hypothetical protein	830	13.8721	740	13.1956		1437	26.0654	216	3.63276		1301	21.8718		0.555001		0.644582
NCU02139	annexin ANXC4	3883	59.2602	4232	68.9085		1237	20.4884	1433	22.007		1599	24.5463		3.48763e-05		0.679665
NCU02142	hypothetical protein	640	13.3485	541	12.0388		267	6.04377	142	2.9803		1094	22.9516		0.245788		2.61004e-06
NCU02143	hypothetical protein	0	0	0	0		1	0.270097	0	0		0	0		0.761803		1
NCU02144	hypothetical protein	0	0	1	0.146498		0	0	0	0		0	0		1		NA
NCU02145	hypothetical protein	2	0.300526	3	0.480955		1	0.163078	3	0.453619		6	0.906869		0.969432		0.578395
NCU02146	hypothetical protein	13	0.342818	10	0.281353		0	0	1	0.0265362		9	0.238729		0.142659		0.257169
NCU02147	ankyrin repeat and zinc finger domain-containing protein 1	561	11.4509	587	12.7834		585	12.9591	589	12.0979		1096	22.5024		0.200913		0.0852331
NCU02148	triacylglycerol lipase	1628	25.1428	1474	24.2877		1997	33.4718	2541	39.4895		2510	38.9919		0.000973581		0.861537
NCU02149	cytochrome c oxidase assembly protein	438	16.7166	438	17.8353		633	26.2193	741	28.4584		565	21.6903		0.000221484		0.507393
NCU02150	Ser/Thr protein phosphatase	227	5.23751	235	5.78493		266	6.66075	110	2.55393		133	3.08668		1		0.741128
NCU02151	WD repeat containing protein 23	904	16.691	936	18.4383		678	13.5859	458	8.50938		639	11.8674		0.326405		0.840361
NCU02152	RRM domain-containing protein	2182	30.3004	1824	27.024		1437	21.6568	2117	29.5824		2086	29.1374		0.665191		0.7227
NCU02153	hypothetical protein	736	15.3508	725	16.1333		404	9.14488	620	13.0126		721	15.1262		0.614118		0.391948
NCU02155	hypothetical protein	259	7.48697	300	9.25249		398	12.4862	867	25.2199		646	18.7837		0.0108918		1
NCU02156	dsDNA-binding protein PDCD5	296	15.6807	327	18.4821		251	14.4307	372	19.8305		332	17.691		0.275481		0.954646
NCU02157	COQ4	268	9.92714	346	13.674		829	33.3262	893	33.2858		795	29.6209		1.89353e-09		0.726263
NCU02158	hypothetical protein	322	5.3836	326	5.81521		228	4.13708	226	3.80227		213	3.5821		0.530714		0.811688
NCU02159	hypothetical protein	676	17.4133	676	18.5786		572	15.9909	1232	31.9348		1280	33.1655		0.148633		0.534076
NCU02160	small GTPase RAC	7466	214.137	6986	213.778		7781	242.204	7026	202.782		7510	216.663		0.241763		0.926881
NCU02161	hypothetical protein	289	5.13936	271	5.14176		180	3.47397	180	3.22108		164	2.93357		0.318737		0.773667
NCU02162	SURF-family protein	391	5.55557	468	7.09462		936	14.4335	1236	17.6721		801	11.4479		1.3311e-08		0.31885
NCU02163	hypothetical protein	53	1.70541	27	0.926931		36	1.25718	31	1.00376		22	0.71206		0.577982		0.633531
NCU02164	hypothetical protein	15636	316.721	16294	352.135		1970	43.3072	700	14.2681		3061	62.3672		3.9836e-16		0.190702
NCU02165	hypothetical protein	142	1.89268	145	2.062		213	3.08114	119	1.59608		114	1.5284		0.184203		0.557484
NCU02167	krev-1	615	14.455	694	17.4033		1081	27.5746	1150	27.1993		1025	24.233		8.74855e-05		0.709956
NCU02168	PQ loop repeat protein	146	4.24098	169	5.23758		292	9.20531	274	8.00906		273	7.97659		0.000143167		0.854304
NCU02169	hypothetical protein	246	9.35145	223	9.0444		338	13.9445	693	26.5091		559	21.3746		0.00739555		0.917464
NCU02170	hypothetical protein	137	2.45458	131	2.50414		102	1.98335	117	2.1094		115	2.0725		0.577483		1
NCU02171	hypothetical protein	3	0.209577	3	0.223602		6	0.454901	1	0.0702976		7	0.491884		0.970023		0.662716
NCU02172	hypothetical protein	3180	34.4484	3291	38.0365		2815	33.095	3530	38.4799		3845	41.8967		0.410872		0.645518
NCU02173	C6 zinc finger protein	1440	16.8318	1340	16.7111		825	10.4656	853	10.0331		1038	12.2041		0.120151		0.617092
NCU02174	hypothetical protein	5722	150.976	5345	150.466		843	24.1396	847	22.4886		867	23.0102		4.57893e-13		0.963252
NCU02175	phosphatidyl inositol-specific phospholipase C	2243	32.3998	1953	30.0986		1949	30.554	480	6.97706		698	10.1417		0.388531		0.787951
NCU02176	hypothetical protein	637	17.8943	587	17.5932		462	14.0851	497	14.0491		529	14.9476		0.896153		0.87719
NCU02177	hypothetical protein	832	26.4863	731	24.8283		548	18.9331	613	19.6371		622	19.9173		0.650744		0.941159
NCU02178	RNA dependent RNA polymerase	70	0.680263	54	0.559891		4	0.0421873	0	0		6	0.0586505		1.48048e-10		0.576433
NCU02179	D-lactate dehydrogenase	10018	182.778	9091	176.965		681	13.4844	182	3.34143		1346	24.7019		3.3687e-29		0.0734946
NCU02181	40S ribosomal protein S4	26634	640.175	28103	720.686		44284	1155.19	58253	1408.96		47297	1143.5		8.54263e-06		0.697044
NCU02182	hypothetical protein	2405	38.9822	1228	21.2364		1265	22.2528	1328	21.6604		1469	23.9505		0.802914		0.807075
NCU02183	hypothetical protein	0	0	0	0		0	0	0	0		0	0		NA		NA
NCU02184	hypothetical protein	57613	481.034	50229	447.446		11971	108.475	11821	99.3178		51735	434.491		1.0163e-08		3.28077e-06
NCU02187	hypothetical protein	8561	187.391	6964	162.635		4985	118.422	4134	91.057		5986	131.796		0.172338		0.473847
NCU02188	sugar transporter	51242	1174.35	45915	1122.69		44	1.09438	57	1.31452		192	4.42604		5.88109e-88		0.00724901
NCU02189	hypothetical protein	99	7.96393	83	7.12364		0	0	0	0		2	0.161832		0.000406949		0.588226
NCU02190	oxysterol binding protein	120	3.78734	147	4.94996		17	0.582297	23	0.730464		42	1.33335		6.2008e-08		0.354759
NCU02191	hypothetical protein	9998	190.411	6727	136.688		4301	88.8977	3794	72.7099		4141	79.3277		0.0559197		0.949047
NCU02192	hypothetical protein	268	12.5181	152	7.57492		25	1.26732	41	1.9271		97	4.55739		1.94519e-06		0.0760436
NCU02193	pyruvate decarboxylase	4467	77.5897	9771	181.075		98954	1865.37	44231	773.095		36113	630.948		0.000109327		0.494736
NCU02194	hypothetical protein	1296	10.3489	1034	8.80925		2247	19.473	1101	8.84693		1510	12.1285		0.0690323		0.883203
NCU02195	high affinity methionine permease	2	0.0514632	2	0.0549071		2	0.0558521	1	0.0258931		3	0.0776479		0.882464		0.726429
NCU02196	taurine catabolism dioxygenase TauD	74	2.01366	59	1.71292		22	0.64971	18	0.492884		34	0.930626		0.00440582		0.529102
NCU02197	riboflavin aldehyde-forming enzyme	9	0.595641	7	0.494278		3	0.215479	1	0.0665978		2	0.133141		0.183308		1
NCU02198	hypothetical protein	7	0.201134	2	0.0613123		1	0.0311838	0	0		0	0		0.135346		1
NCU02199	hypothetical protein	2	0.0920686	2	0.0982297		1	0.0499602	0	0		2	0.092609		0.478344		0.667955
NCU02200	phosphatidylinositol transfer protein sfh-5	1122	30.6887	1011	29.5031		1054	31.2874	681	18.7435		773	21.267		0.628774		0.752343
NCU02201	laccase	661	8.99344	544	7.89686		307	4.53321	171	2.3412		332	4.54364		0.00255229		0.548271
NCU02202	serine/threonine kinase IREI	6233	63.2884	5851	63.3852		2249	24.7833	1864	19.0454		2459	25.1147		3.72961e-05		0.678554
NCU02203	C2H2 finger domain-containing protein	1829	26.9991	1821	28.6799		1640	26.2738	2376	35.294		2557	37.9672		0.0688013		0.54289
NCU02204	SWIB/MDM2 domain-containing protein	1374	27.322	1149	24.3768		946	20.4155	1180	23.6116		828	16.5614		0.748421		0.399536
NCU02205	hypothetical protein	1	0.138503	0	0		1	0.150315	2	0.278745		1	0.139316		0.778571		1
NCU02206	hypothetical protein	10	0.570891	11	0.670004		13	0.805452	4	0.22979		12	0.689091		0.792965		0.764947
NCU02207	T-complex protein 1 subunit beta	2567	55.6284	2657	61.4318		4098	96.3796	6213	135.484		4856	105.85		2.05126e-05		0.748986
NCU02208	eukaryotic translation initiation factor 3	4050	67.5004	4064	72.2663		4976	90.0066	8223	137.911		6648	111.451		0.0028397		0.932117
NCU02209	delta-12 fatty acid desaturase	16622	328.75	16880	356.193		37774	810.807	31515	627.216		20469	407.212		1.63532e-05		0.0847749
NCU02211	hypothetical protein	6382	76.7762	5760	73.9304		4379	57.1725	4726	57.2112		7303	88.3716		0.901853		0.174553
NCU02212	hypothetical protein	126	6.36441	56	3.01791		8	0.438551	12	0.60994		34	1.72746		0.000282828		0.198164
NCU02213	hypothetical protein	315	5.86131	303	6.0153		31	0.62602	31	0.580448		71	1.32887		5.70983e-13		0.20983
NCU02214	TAH-2	935	14.352	730	11.9551		454	7.56307	583	9.00505		564	8.70804		0.315787		0.90809
NCU02215	hypothetical protein	50	0.845428	48	0.865923		19	0.348661	7	0.119103		18	0.306141		0.00125555		0.749126
NCU02216	cell wall glycosyl hydrolase Dfg5	1506	28.2315	1243	24.8606		735	14.9534	635	11.9785		892	16.8196		0.0508692		0.519034
NCU02217	cytochrome c oxidase-assembly factor cox-23	288	16.6204	236	14.5309		370	23.1736	536	31.1266		376	21.8262		0.000177114		0.545087
NCU02218	hypothetical protein	1020	14.3224	882	13.2135		658	10.0273	1327	18.7502		1210	17.0901		0.244709		0.737114
NCU02219	hypothetical protein	3989	66.7164	3175	56.6557		3682	66.8336	3468	58.3668		3657	61.5227		0.193139		0.948846
NCU02220	hypothetical protein	22	0.697571	38	1.28552		11	0.378531	5	0.159534		26	0.829241		0.0226127		0.266147
NCU02221	hypothetical protein	223	5.28559	198	5.00708		129	3.31834	126	3.00522		153	3.64772		0.184245		0.750215
NCU02222	hypothetical protein	129	4.68752	94	3.64428		59	2.32674	52	1.9014		58	2.11994		0.111296		1
NCU02223	hypothetical protein	2753	41.3804	2726	43.7165		2635	42.9845	2714	41.0503		2481	37.5108		0.33074		0.718795
NCU02224	26S proteasome non-ATPase regulatory subunit 3	5619	102.479	5537	107.742		5829	115.376	6867	126.027		6537	119.922		0.0265698		0.963869
NCU02225	hypothetical protein	2137	19.2196	2073	19.8916		1874	18.2916	2616	23.6753		1982	17.9302		0.0798855		0.612653
NCU02226	methylthioribose-1-phosphate isomerase	367	12.1782	329	11.6478		614	22.112	1232	41.1382		748	24.9666		0.00280058		0.699916
NCU02227	acetylornithine deacetylase	1484	37.6785	1350	36.5699		1662	45.7966	1015	25.9324		949	24.2363		0.281667		0.511346
NCU02228	geranylgeranyl transferase type I beta subunit	1159	28.3135	1025	26.7156		939	24.8954	1809	44.4699		1454	35.7286		0.074973		0.955574
NCU02229	hypothetical protein	582	19.9641	594	21.7393		595	22.1507	648	22.3677		649	22.3931		0.147004		1
NCU02230	DNA mismatch repair protein msh-2	1236	16.9617	1039	15.2124		778	11.587	915	12.6354		721	9.95238		0.865271		0.56314
NCU02231	tRNA （guanine-N(1)-)-methyltransferase non-catalytic subunit trm6	423	11.1241	474	13.2994		592	16.8962	761	20.1385		583	15.4218		0.00222017		0.59381
NCU02232	DNA primase small subunit	1129	24.0195	1022	23.198		679	15.6777	759	16.2491		568	12.1551		0.596582		0.43753
NCU02233	glycosyl hydrolase	1392	21.2915	1410	23.0101		935	15.5211	763	11.7438		853	13.1238		0.248311		0.915084
NCU02234	MAP kinase kinase kinase	3856	33.92	3456	32.4358		2772	26.464	3352	29.6716		3147	27.8457		0.803369		0.960374
NCU02235	class I alpha-mannosidase 1A	1983	24.2961	2336	30.5364		1411	18.7622	1285	15.8429		1246	15.3559		0.127767		0.71953
NCU02236	hypothetical protein	1417	24.2686	1554	28.396		1586	29.4795	2655	45.757		2225	38.3307		0.0119297		1
NCU02237	GRC3	410	4.56567	442	5.25138		450	5.43846	542	6.07348		506	5.66777		0.0680265		0.956195
NCU02238	pantothenate transporter liz1	721	14.4635	797	17.0579		41	0.892614	48	0.968939		52	1.04926		9.98752e-22		0.840937
NCU02239	hypothetical protein	150	3.49978	150	3.73397		18	0.455789	19	0.446088		40	0.938751		4.81636e-09		0.347431
NCU02240	endoglucanase II	236	5.74474	209	5.42795		36	0.951051	30	0.734848		260	6.3661		2.1623e-09		2.08331e-05
NCU02241	DNA replication regulator sld-2	702	16.1971	606	14.9177		446	11.168	503	11.6784		392	9.09759		0.44176		0.534315
NCU02242	RING finger domain-containing protein	543	11.2274	510	11.2507		351	7.87642	334	6.94934		266	5.53226		0.379599		0.457359
NCU02243	hypothetical protein	475	8.57145	444	8.54821		135	2.64385	126	2.28796		167	3.03123		5.06733e-06		0.640283
NCU02244	C2 domain-containing protein	1444	32.7322	801	19.3719		853	20.9846	817	18.6358		1318	30.0514		0.687812		0.21516
NCU02245	protein kinase domain-containing protein	807	7.76195	675	6.92679		738	7.70365	1054	10.2013		1274	12.3256		0.0292586		0.356247
NCU02246	hypothetical protein	120	1.65151	191	2.80455		181	2.70346	381	5.27645		487	6.74171		0.0519368		0.2602
NCU02247	DNA methyltransferase Dim-2	1963	16.6813	1562	14.1619		1703	15.7061	2413	20.6341		2016	17.2323		0.0558296		0.846543
NCU02248	hypothetical protein	1308	21.7017	1360	24.0745		1256	22.6162	1631	27.2307		1469	24.516		0.144624		0.939645
NCU02249	histone acetyltransferase	1623	21.6145	1538	21.8531		1083	15.653	1046	14.0177		1018	13.6369		0.348559		0.799154
NCU02250	ATP synthase subunit ATP9	28320	1189.13	30928	1385.54		62991	2870.5	83438	3525.48		62751	2650.32		2.3387e-08		0.537775
NCU02251	hypothetical protein	4	0.408407	1	0.108934		1	0.110809	1	0.102743		0	0		0.693149		1
NCU02252	phosphoglycerate mutase	5128	99.4861	5312	109.952		21134	444.978	18406	359.329		17027	332.272		8.26745e-15		0.54947
NCU02253	hypothetical protein	32	2.87961	33	3.16832		34	3.32052	36	3.2599		45	4.07323		0.319985		0.741225
NCU02254	tubulin folding cofactor C	417	10.841	374	10.3738		412	11.6245	411	10.7521		374	9.78018		0.217201		0.719585
NCU02255	N-acetylglucosaminyl transferase component Gpi1	1268	20.7215	1212	21.1317		901	15.9797	1038	17.0693		1072	17.6213		0.912246		0.866358
NCU02256	exosome complex exonuclease Rrp6	877	14.7039	908	16.2424		951	17.3044	1441	24.3117		1171	19.7484		0.0224884		0.850562
NCU02257	protein-tyrosine phosphatase 2	514	8.08452	493	8.27312		357	6.09399	224	3.54533		250	3.95524		0.162147		0.722672
NCU02258	hypothetical protein	211	7.4684	157	5.92892		159	6.1078	386	13.7483		305	10.8589		0.106939		0.877428
NCU02259	hypothetical protein	864	26.2627	808	26.2041		240	7.91736	392	11.9903		292	8.92793		0.000271273		0.764533
NCU02260	26S protease regulatory subunit 6B	3390	69.1363	3434	74.7202		3718	82.2922	4714	96.7418		3685	75.5937		0.00917816		0.585505
NCU02261	hypothetical protein	3019	87.6953	2309	71.5596		2779	87.6081	1481	43.2898		2693	78.6848		0.801856		0.699544
[truncated: 7,734 more rows]
