# Supplementary material for: Transcriptional comparison of the filamentous fungus Neurospora crassa growing on three major monosaccharides D-glucose, D-xylose and L-arabinose
Source: Biotechnol Biofuels. 2014 Feb 28;7:31. doi: 10.1186/1754-6834-7-31 (PMC4015282; doi:10.1186/1754-6834-7-31)
Supplement: Additional file 3: Table S2 — Hierarchical clustering of genes with reads per kilobase of exon model per million mapped reads (RPKM) values >20 and showing significantly differential expression in N. crassa when grown on L-arabinose or D-xylose compared to that on D-glucose. Table S3 functional category analysis (FunCat) of genes grouped into cluster 1. Table S4 Functional category analysis (FunCat) of genes grouped into cluster 2. Table S5 functional category analysis (FunCat) of genes grouped into cluster 3. P-values highlighted in yellow indicate functional categories that were significantly enriched compared to the whole genome. [file 1754-6834-7-31-S3.xlsx]

## Sheet: Table S2
Cluster	Locus	Annotation	D-glucose_RPKM	L-arabinose_RPKM	D-xylose_RPKM
Cluster1	NCU09652	beta-xylosidase	1.91	193.8	131.14
Cluster1	NCU07869	INSIG domain-containing protein	10.74	43.11	32.39
Cluster1	NCU05046	calcium-transporting ATPase 3	24.43	77.72	62.23
Cluster1	NCU07225	endo-1,4-beta-xylanase 2	0.18	125.29	79.95
Cluster1	NCU06009	oxidoreductase	4.32	24.65	17.44
Cluster1	NCU03388	stomatin family protein	6.17	49.28	33.12
Cluster1	NCU09157	hypothetical protein	11.07	38.15	25.49
Cluster1	NCU07705	C6 finger domain-containing protein	7.67	25.83	17.31
Cluster1	NCU03322	GDSL family lipase	0.08	51.53	27.14
Cluster1	NCU06376	hypothetical protein	1.4	29.51	15.85
Cluster1	NCU00299	peroxisomal D3,D2-enoyl-CoA isomerase	6.97	25.38	16.46
Cluster1	NCU09160	HPP family protein	7.6	94.93	57.61
Cluster1	NCU03803	sorbitol utilization protein SOU2	8.08	38.56	24.69
Cluster1	NCU03013	anchored cell wall protein 10	46.29	170.73	114.07
Cluster1	NCU08561	succinate/fumarate mitochondrial transporter	6.83	36.6	34.53
Cluster1	NCU06043	GPR/FUN34 family protein	45.34	437.83	414.48
Cluster1	NCU02184	hypothetical protein	103.9	464.24	434.49
Cluster1	NCU04914	hypothetical protein	1.19	20.02	18
Cluster1	NCU07082	aspartyl-tRNA synthetase	2.58	26.03	21.38
Cluster1	NCU06971	transcriptional activator xlnR	1.14	23.6	18.99
Cluster1	NCU04230	isocitrate lyase	21.87	70.81	63.67
Cluster1	NCU03684	hypothetical protein	21.37	80.58	72.15
Cluster1	NCU00801	MFS lactose permease	6.1	28.88	24.96
Cluster1	NCU09937	cell wall glycosyl hydrolase Dfg5	9.24	21.33	32.48
Cluster1	NCU08384	xylose reductase	5.8	1382.4	2746.2
Cluster1	NCU07607	sugar transporter	2.53	12.98	23.97
Cluster1	NCU10314	hypothetical protein	8.2	17.73	28.87
Cluster1	NCU01900	xylosidase/arabinosidase	2.03	174.62	366.11
Cluster1	NCU09085	cyclin	31.4	58.73	95.31
Cluster1	NCU04496	hypothetical protein	7.88	19.77	36.01
Cluster1	NCU00173	esterase D	32.34	60.1	98.62
Cluster1	NCU02142	hypothetical protein	4.51	12.69	22.95
Cluster1	NCU09705	GAL10	5.45	154.14	248.14
Cluster1	NCU09141	pyridoxal reductase	23.24	82.74	121.38
Cluster1	NCU05897	l-fucose permease	1.1	188.95	315.45
Cluster1	NCU04626	G-protein coupled receptor	1.97	26.03	39.32
Cluster1	NCU01258	cyanase	25.62	71.13	98.26
Cluster1	NCU15834	hypothetical protein	10.99	49.33	76.92
Cluster1	NCU00865	oxalate decarboxylase oxdC	7.19	17.69	25.96
Cluster1	NCU00121	CLC channel protein	12.33	27.43	39.37
Cluster1	NCU08687	galactokinase	19.11	46.42	57.55
Cluster1	NCU08272	cytochrome b2	12.7	36.63	44.79
Cluster1	NCU06490	hypothetical protein	11.73	139.71	187.06
Cluster1	NCU02128	D-arabinitol dehydrogenase	2.14	69.55	89.82
Cluster1	NCU00891	xylitol dehydrogenase	5.94	304.55	370.38
Cluster2	NCU09787	hypothetical protein	15.74	107.58	30.22
Cluster2	NCU09195	vacuolar membrane PQ loop repeat protein	11.58	36.3	15.5
Cluster2	NCU05411	pathway-specific nitrogen regulator	8.48	50.25	15.12
Cluster2	NCU16512	hypothetical protein	17.47	160.96	40.47
Cluster2	NCU05691	hypothetical protein	10.11	63.94	18.75
Cluster2	NCU06068	fungal specific transcription factor	8	42.4	13.58
Cluster2	NCU08155	hypothetical protein	9.23	98.38	22.91
Cluster2	NCU05037	dihydrodipicolinate synthetase	0.14	39.07	6.21
Cluster2	NCU03197	serine/threonine-protein kinase psk1	15.15	47.28	20.15
Cluster2	NCU08842	hypothetical protein	2.03	49.36	9.86
Cluster2	NCU07059	lipase/esterase	14.04	42.06	18.69
Cluster2	NCU03466	hypothetical protein	12.7	92.96	26.63
Cluster2	NCU04908	hypothetical protein	5.96	37.6	11.41
Cluster2	NCU00262	hypothetical protein	4.75	27.01	8.56
Cluster2	NCU08847	hypothetical protein	8.8	85.61	19.79
Cluster2	NCU08827	hypothetical protein	4.31	20.28	6.61
Cluster2	NCU08325	inorganic phosphate transporter PHO84	1.88	41.55	7.3
Cluster2	NCU09193	hypothetical protein	6.09	43.37	11.24
Cluster2	NCU09791	beta-1,3-exoglucanase	8.91	127.26	25.19
Cluster2	NCU07063	hypothetical protein	8.41	67.41	16.53
Cluster2	NCU06811	hypothetical protein	7.22	35.26	11.11
Cluster2	NCU04482	hypothetical protein	0.9	41.65	7.03
Cluster2	NCU03222	hypothetical protein	166.89	525.95	221.1
Cluster2	NCU06515	hypothetical protein	15.16	49.7	20.29
Cluster2	NCU04401	fructose-bisphosphate aldolase	0.93	54.86	8.96
Cluster2	NCU01451	hypothetical protein	29.5	93.1	38.82
Cluster2	NCU00090	pH-response transcription factor pacC/RIM101	70.92	242.85	96.27
Cluster2	NCU16875	hypothetical protein	5.73	103.77	18.67
Cluster2	NCU09272	hypothetical protein	4.8	86.67	15.57
Cluster2	NCU08017	hypothetical protein	2.98	31.51	6.72
Cluster2	NCU06536	hypothetical protein	12.64	61.38	19.14
Cluster2	NCU04823	NADP-dependent alcohol dehydrogenase C	5.25	24.76	7.69
Cluster2	NCU05414	hypothetical protein	0.64	35.05	5.07
Cluster2	NCU10106	mitochondrial triosephosphate isomerase	0.33	22.97	3.21
Cluster2	NCU00673	serine protease p2	254.46	809.06	325.05
Cluster2	NCU01188	ubiquitin conjugating enzyme	14.98	46.09	18.93
Cluster2	NCU09771	DUF895 domain membrane protein	0.48	21.17	2.96
Cluster2	NCU06123	phosphoketolase	8.35	43.06	12.53
Cluster2	NCU02596	hypothetical protein	9.07	62.62	15.56
Cluster2	NCU09425	NdvB protein	5.27	81.56	14.05
Cluster2	NCU08986	hypothetical protein	4.49	42.92	8.95
Cluster2	NCU08700	hypothetical protein	6.38	27	8.79
Cluster2	NCU01636	2-hydroxychromene-2-carboxylate isomerase	14.43	47.09	18.26
Cluster2	NCU00010	heavy metal tolerance protein	18.7	61.66	23.8
Cluster2	NCU16347	hypothetical protein	15.97	83.84	23.67
Cluster2	NCU09035	alcohol dehydrogenase	3.25	95.82	13.75
Cluster2	NCU10055	opsin-1	0.26	20.12	2.48
Cluster2	NCU01378	acetoacetyl-CoA synthase	16.04	49.35	19.77
Cluster2	NCU02164	hypothetical protein	28.79	334.43	62.37
Cluster2	NCU08895	PNS1	42.04	126.07	50.95
Cluster2	NCU07158	hypothetical protein	8.05	51.18	12.72
Cluster2	NCU01230	serum paraoxonase/arylesterase	2.44	30.32	5.43
Cluster2	NCU09271	hypothetical protein	7.77	38.72	10.94
Cluster2	NCU02875	hypothetical protein	10.78	35.89	13.36
Cluster2	NCU00608	AMP-binding enzyme	2.99	22.22	4.99
Cluster2	NCU08127	hypothetical protein	10.49	47.05	13.43
Cluster2	NCU06977	hypothetical protein	15.53	181.35	28.97
Cluster2	NCU08597	hypothetical protein	12.04	79.65	17.51
Cluster2	NCU04885	alpha-xylosidase	4.71	25.85	6.42
Cluster2	NCU09034	mandelate racemase/muconate lactonizing enzyme family protein	0.79	67.87	6.26
Cluster2	NCU02654	glycosyl hydrolase family 88	0.27	22.07	2.05
Cluster2	NCU08791	catalase-1	11.06	77.63	16.53
Cluster2	NCU01140	NAD(P) transhydrogenase	5.87	48.65	9.38
Cluster2	NCU16742	hypothetical protein	8.76	52.43	12.61
Cluster2	NCU02552	RING-8 protein	14.31	47.86	17.26
Cluster2	NCU09532	L-threo-3-deoxy-hexulosonate aldolase	1.82	83.59	8.94
Cluster2	NCU03523	serine/threonine protein kinase	21.74	66.84	25.68
Cluster2	NCU00196	rho GTPase activator	15.71	57.43	19.32
Cluster2	NCU06986	DUF221 domain-containing protein	256.64	801.28	302.36
Cluster2	NCU06985	hypothetical protein	3.82	34.74	6.45
Cluster2	NCU00152	GTP binding protein	16.4	84.27	22.16
Cluster2	NCU02582	RCO3	9.65	40.68	12.3
Cluster2	NCU09274	hypothetical protein	9.69	247.8	33.62
Cluster2	NCU09210	dyp-type peroxidase	5.4	145.7	19.42
Cluster2	NCU09777	UPF0075 domain-containing protein	0.8	43.75	5.09
Cluster2	NCU03332	3-oxoacyl-(acyl-carrier-protein) reductase	7.38	26.4	9.28
Cluster2	NCU10721	solute carrier family 35 member B1 protein	14.22	60.32	18.73
Cluster2	NCU01751	ATP-binding cassette protein	14.34	41.24	16.97
Cluster2	NCU04521	hypothetical protein	51.23	207.94	66.74
Cluster2	NCU03604	hypothetical protein	1.25	59.65	7.01
Cluster2	NCU00642	beta-galactosidase	4.68	109.65	15.05
Cluster2	NCU10015	methanesulfonate monooxygenase	4.6	20.81	6.06
Cluster2	NCU09259	hypothetical protein	21.84	110.48	30
Cluster2	NCU06273	hypothetical protein	8.59	30.49	10.61
Cluster2	NCU03097	nucleotide-sugar transporter	18.63	60.62	22.51
Cluster2	NCU01124	hypothetical protein	5.76	22.38	7.3
Cluster2	NCU00886	hypothetical protein	8.74	27.52	10.46
Cluster2	NCU09209	galactose oxidase	4.23	70.24	10.58
Cluster2	NCU02179	D-lactate dehydrogenase	8.41	179.87	24.7
Cluster2	NCU06265	hypothetical protein	25.35	181.55	39.99
Cluster2	NCU03648	glutaminase A	1.08	40.56	4.78
Cluster2	NCU01417	propionate-CoA ligase	4.98	60.89	10.24
Cluster2	NCU07253	1,3-beta-glucanosyltransferase gel1	39.12	223.83	73.24
Cluster2	NCU05721	arrestin domain-containing protein	6.8	32.74	11.71
Cluster2	NCU10110	3-hydroxyisobutyrate dehydrogenase	1.14	30.38	6.38
Cluster2	NCU03965	catabolite repression protein creC	6.99	45.94	13.97
Cluster2	NCU05977	dihydrodipicolinate synthase	1.9	80.47	16.07
Cluster2	NCU06005	glycerol kinase	14.02	195.08	46.92
Cluster2	NCU04274	nuclear envelope protein Cut8	25.1	80.14	35.12
Cluster2	NCU02783	general amino-acid permease GAP1	9.02	33.42	13.46
Cluster2	NCU05500	hypothetical protein	3.09	20.22	6.11
Cluster2	NCU04802	peroxisomal biogenesis factor	22.99	68.81	31.05
Cluster2	NCU04078	NAD-dependent methanol dehydrogenase	1.97	31.28	7.18
Cluster2	NCU09755	hypothetical protein	5.68	21.44	8.91
Cluster2	NCU08114	hexose transporter	1.24	673.97	138.64
Cluster2	NCU06026	quinate permease	5.99	42.26	13.25
Cluster2	NCU04848	hypothetical protein	6.15	29.5	10.87
Cluster2	NCU02343	alpha-L-arabinofuranosidase 2	3.05	767.97	157.05
Cluster2	NCU08190	hypothetical protein	4.72	31.22	9.86
Cluster2	NCU03451	hypothetical protein	29.74	264.27	75.58
Cluster2	NCU03415	aldehyde dehydrogenase	4.14	489.79	99.09
Cluster2	NCU03064	RSC complex subunit Rsc7	40.27	141.33	60.12
Cluster2	NCU06597	hypothetical protein	7.96	72.66	23.02
Cluster2	NCU05493	hypothetical protein	1.74	102.56	25.32
Cluster2	NCU03647	hypothetical protein	5.43	26.9	10.35
Cluster2	NCU07521	F-box/WD-40 domain-containing protein 2	6.89	23	10.45
Cluster2	NCU04456	hypothetical protein	57.12	164.65	80.79
Cluster2	NCU02463	bax Inhibitor family protein	16.91	49.64	24.03
Cluster2	NCU04880	hypothetical protein	4.59	22.95	8.49
Cluster2	NCU03471	DUF6 domain-containing protein	10.74	33.66	15.63
Cluster2	NCU08851	hypothetical protein	3.8	28.56	11.24
Cluster2	NCU03323	hypothetical protein	7.61	123.99	42.26
Cluster2	NCU09883	hypothetical protein	8.64	66.96	25.25
Cluster2	NCU05574	hypothetical protein	1.5	30.93	9.89
Cluster2	NCU03530	anchored cell wall protein 6	401.73	1598.04	741.75
Cluster2	NCU02761	hypothetical protein	22.72	140.22	55.77
Cluster2	NCU08371	hypothetical protein	9.22	27.92	14.65
Cluster2	NCU00675	efr-3	7.99	26.77	13.46
Cluster2	NCU07802	hypothetical protein	9.64	32.79	15.84
Cluster2	NCU09407	patatin family phospholipase	5.7	29.35	12.07
Cluster2	NCU05165	pyridoxamine phosphate oxidase	6.98	31.78	13.68
Cluster2	NCU04674	alpha-glucosidase	1.94	110.46	31.79
Cluster2	NCU04650	hypothetical protein	8.25	29.66	14.15
Cluster2	NCU06538	hypothetical protein	21.71	70.17	34.37
Cluster2	NCU02702	glucokinase	6.19	29.25	12.2
Cluster2	NCU06125	hypothetical protein	13.22	136.72	43.65
Cluster2	NCU01517	glucoamylase	15.84	292.5	83.54
Cluster2	NCU00292	cholinesterase	0.68	174.07	43.24
Cluster2	NCU01233	aldose reductase	5.05	42.23	14.41
Cluster2	NCU09776	hypothetical protein	0.7	37.14	18.05
Cluster2	NCU04249	hypothetical protein	52.9	336.35	184.6
Cluster2	NCU00461	NAD-specific glutamate dehydrogenase	19.98	142.1	76.86
Cluster2	NCU04256	hypothetical protein	12.19	45.49	27.31
Cluster2	NCU05569	hypothetical protein	5.38	39.84	19
Cluster2	NCU08541	hypothetical protein	20.18	120.47	62.32
Cluster2	NCU02390	hypothetical protein	50.76	185.91	106.9
Cluster2	NCU01275	oxidoreductase	4.5	29.71	14.88
Cluster2	NCU05508	hypothetical protein	5.76	23.48	13.43
Cluster2	NCU04615	osmolarity two-component system protein sln1	8.36	25.42	15.75
Cluster2	NCU04295	transcription factor	2.12	26.27	12.47
Cluster2	NCU01701	ribitol kinase	23.02	77.09	46.81
Cluster2	NCU08709	hypothetical protein	12.01	46.72	24.53
Cluster2	NCU06138	quinate permease	0.74	207.92	75.43
Cluster2	NCU06143	hypothetical protein	1.05	113.26	41.33
Cluster2	NCU00943	trehalase	0.64	49.01	18.24
Cluster2	NCU00454	hypothetical protein	9.6	40.8	20.67
Cluster2	NCU05571	hypothetical protein	4.73	25.57	12.6
Cluster2	NCU08229	hypothetical protein	50.12	176.35	96.73
Cluster2	NCU01866	lactonohydrolase	0.07	28.43	10.61
Cluster2	NCU01032	hypothetical protein	10.67	33.95	19.3
Cluster2	NCU06358	high affinity glucose transporter RGT2	1.71	55.87	18.5
Cluster2	NCU06656	transcriptional activator protein acu-15	38.66	140.15	71.35
Cluster2	NCU03270	hypothetical protein	7.52	37.16	16.91
Cluster2	NCU00195	MFS transporter	5.02	62.99	23.46
Cluster2	NCU08189	endo-1,4-beta-xylanase	1.31	1002.29	330.62
Cluster2	NCU03426	pps1 dual specificty phosphatase	5.11	34.6	14.85
Cluster2	NCU04865	polyketide synthase 3	2.39	64.26	23.51
Cluster2	NCU01750	hypothetical protein	4.2	25.71	11.59
Cluster2	NCU01312	myb-like DNA-binding protein myb-1	14.25	89.62	39.66
Cluster2	NCU08457	rodlet protein	64.96	44966.3	62.71
Cluster2	NCU06505	glucanase B	0.07	54.87	0.07
Cluster2	NCU07269	alpha-1,2-mannosidase	0.33	54.47	0.34
Cluster2	NCU06255	hypothetical protein	10.98	559.23	11.04
Cluster2	NCU09734	hypothetical protein	2.71	1478.43	3.32
Cluster2	NCU07252	hypothetical protein	0.52	73.2	0.55
Cluster2	NCU04883	chitinase 1	0.44	195.57	0.51
Cluster2	NCU08428	MFS transporter	0.56	70.08	0.58
Cluster2	NCU01958	mating-type protein A-1	1.92	70.74	1.94
Cluster2	NCU09281	alpha-glucosidase	2.65	177.39	2.78
Cluster2	NCU06603	ThiJ/PfpI family protein	41.94	221.52	42.13
Cluster2	NCU06095	CP2 transcription factor	25.45	179.22	25.6
Cluster2	NCU05819	DUF1237 domain-containing protein	0.59	92.62	0.7
Cluster2	NCU16502	hypothetical protein	2.24	31.91	2.29
Cluster2	NCU04550	hypothetical protein	6.29	22.97	6.32
Cluster2	NCU05932	hypothetical protein	0.18	42.02	0.26
Cluster2	NCU05980	carboxypeptidase S1	1.17	76.96	1.28
Cluster2	NCU01132	MFS monosaccharide transporter	0.46	276.93	0.87
Cluster2	NCU07325	conidiation-specific protein con-10	0.63	186.47	1.49
Cluster2	NCU09390	tetrahydroxynaphthalene reductase	0.44	72.72	0.72
Cluster2	NCU04255	hypothetical protein	7.33	34.33	7.43
Cluster2	NCU08769	conidiation-specific protein 6	0.61	197.08	1.43
Cluster2	NCU00290	ABC transporter	0.25	34.84	0.39
Cluster2	NCU09924	BNR/Asp-box repeat protein	0.36	210.83	1.09
Cluster2	NCU08150	hypothetical protein	18.47	61.21	18.62
Cluster2	NCU08715	hypothetical protein	1.57	83.87	1.85
Cluster2	NCU05751	cellulose-binding protein	1.01	155.58	1.54
Cluster2	NCU08491	hypothetical protein	0.09	21.04	0.16
Cluster2	NCU02287	acyl-CoA dehydrogenase	16.91	92.75	17.16
Cluster2	NCU10595	hypothetical protein	0.16	22.79	0.23
Cluster2	NCU04169	hypothetical protein	0.39	346.46	1.48
Cluster2	NCU04034	hypothetical protein	0.31	52.57	0.46
Cluster2	NCU02188	sugar transporter	1.2	1148.52	4.43
Cluster2	NCU09923	beta-xylosidase	0.36	378.76	1.29
Cluster2	NCU08429	hypothetical protein	0.21	29.46	0.28
Cluster2	NCU07130	endo-beta-1,4-D-xylanase	0.19	23.37	0.25
Cluster2	NCU02969	alkaline ceramidase	6.53	75.18	6.71
Cluster2	NCU00985	hydrolase	0.2	97.56	0.46
Cluster2	NCU03918	hypothetical protein	0.2	39.92	0.29
Cluster2	NCU00128	hypothetical protein	0.33	27.91	0.39
Cluster2	NCU09728	hypothetical protein	5.39	55.47	5.13
Cluster2	NCU09729	hypothetical protein	0.89	20.88	0.79
Cluster2	NCU08670	hypothetical protein	1.2	68.13	0.87
Cluster2	NCU03685	hypothetical protein	13.88	49.49	13.68
Cluster2	NCU10006	hypothetical protein	6.95	34.27	6.83
Cluster2	NCU07934	hypothetical protein	1.35	53.49	1.13
Cluster2	NCU01427	geranylgeranyl pyrophosphate synthetase	22.01	457.98	20.29
Cluster2	NCU06010	mutanase	1.15	53.5	1
Cluster2	NCU05784	hypothetical protein	1.43	29.49	1.34
Cluster2	NCU06810	hypothetical protein	4.06	23.11	4.01
Cluster2	NCU08455	hypothetical protein	2.41	262.78	1.76
Cluster2	NCU00850	hypothetical protein	0.28	64.67	0.12
Cluster2	NCU02174	hypothetical protein	23.31	150.72	23.01
Cluster2	NCU08128	benzoate 4-monooxygenase cytochrome P450	0.08	99.42	0.02
Cluster2	NCU07324	conidiation-specific protein 13	0.32	288.19	0.14
Cluster2	NCU06179	serine/threonine-protein kinase hal4	34.57	134.93	34.5
Cluster2	NCU07362	L-lactate ferricytochrome c oxidoreductase	8.99	62.84	8.94
Cluster2	NCU05965	arabinosidase	3.75	364.6	3.43
Cluster2	NCU03861	glutaminase A	0.48	96.73	0.38
Cluster2	NCU04431	endo-1,3(4)-beta-glucanase	1.09	115.05	0.89
Cluster2	NCU00246	hypothetical protein	0.39	20.58	0.35
Cluster2	NCU03098	glycosyl hydrolase	0.54	69.63	0.44
Cluster2	NCU00809	MFS monosaccharide transporter	7.07	313.65	6.64
Cluster2	NCU17044	hypothetical protein	1.34	57.19	0.85
Cluster2	NCU05822	hypothetical protein	1.3	87.54	0.56
Cluster2	NCU07723	norsolorinic acid reductase	4.18	27.68	4
Cluster2	NCU05820	hypothetical protein	7.6	97.14	6.9
Cluster2	NCU02540	meiotic expression up-regulated protein 14	5.81	34.6	5.54
Cluster2	NCU01176	hypothetical protein	9.18	49.41	8.78
Cluster2	NCU09235	conidiation-specific protein-8	3.31	137.7	1.83
Cluster2	NCU08418	tripeptidyl-peptidase	25.5	267.89	22.79
Cluster2	NCU04533	DUF1881 domain-containing protein	0.82	43.14	0.35
Cluster2	NCU00245	hypothetical protein	4.32	27.13	4.06
Cluster2	NCU05770	peroxidase/catalase 2	5.17	104.08	4.01
Cluster2	NCU03128	hypothetical protein	9.8	27.47	9.59
Cluster2	NCU06504	hypothetical protein	0.42	21.61	0.1
Cluster2	NCU08351	hypothetical protein	87.28	284.89	84.62
Cluster2	NCU00124	hypothetical protein	12.13	34.04	11.82
Cluster2	NCU08347	hypothetical protein	2.08	29.56	2.96
Cluster2	NCU07967	hypothetical protein	7.37	33.65	8.19
Cluster2	NCU06414	hypothetical protein	6.95	25.72	7.54
Cluster2	NCU10107	ribose 5-phosphate isomerase	0.13	113.94	3.64
Cluster2	NCU06128	hypothetical protein	3.02	156.95	7.73
Cluster2	NCU07288	hypothetical protein	20.39	133.92	23.78
Cluster2	NCU02713	conidial separation-1	20.02	155.32	24.06
Cluster2	NCU00810	beta-galactosidase	13.77	220.06	19.95
Cluster2	NCU07966	calcium-transporting ATPase 3	1.81	23.3	2.41
Cluster2	NCU04272	ZZ type zinc finger domain-containing protein	40.36	163.66	43.89
Cluster2	NCU16477	hypothetical protein	11.42	41.17	12.43
Cluster2	NCU10506	triacylglycerol lipase FGL2	2.43	20.58	3.06
Cluster2	NCU01068	BAR domain-containing protein	12.76	73.48	14.87
Cluster2	NCU08755	beta-glucosidase 1	0.63	234.71	8.99
Cluster2	NCU04369	hypothetical protein	22.39	65.06	23.91
Cluster2	NCU00061	hypothetical protein	1.93	23.78	2.73
Cluster2	NCU05853	MFS sugar transporter	2.36	139.25	5.65
Cluster2	NCU05639	hypothetical protein	0.34	60.19	1.76
Cluster2	NCU07068	K(+)/H（+) antiporter 1	1.25	43.22	2.29
Cluster2	NCU06511	hypothetical protein	10.79	40.6	11.52
Cluster2	NCU04728	hexokinase-1	1.59	26.18	2.21
Cluster2	NCU04383	hypothetical protein	8.6	30.12	9.14
Cluster2	NCU05427	ATP-dependent Clp protease	15.67	51.11	16.58
Cluster2	NCU04467	hypothetical protein	7.65	119.73	10.55
Cluster2	NCU07133	metallo-beta-lactamase superfamily protein	0.98	57.78	2.22
Cluster2	NCU04400	hypothetical protein	0.14	93.65	2.15
Cluster2	NCU03636	hypothetical protein	9.09	28.51	9.5
Cluster2	NCU09335	hypothetical protein	2.17	30.97	2.4
Cluster2	NCU06636	cell division control protein 14	8.49	34.61	8.71
Cluster2	NCU09027	MFS transporter	0.19	22.22	0.39
Cluster2	NCU04623	beta-galactosidase	0.83	62.78	1.38
Cluster2	NCU03552	hypothetical protein	1.61	45.33	1.99
Cluster2	NCU17055	hypothetical protein	1.92	64.36	2.57
Cluster2	NCU04486	hypothetical protein	2.21	26.61	2.46
Cluster2	NCU07617	Acr1	0.64	75.95	1.38
Cluster2	NCU07668	MFS multidrug transporter	3.19	28.2	3.44
Cluster2	NCU02500	clock-controlled pheromone CCG-4	1.67	973.28	11.35
Cluster2	NCU07067	mannosyl-oligosaccharide alpha-1,2-mannosidase	1.13	329.65	4.69
Cluster2	NCU08469	hypothetical protein	0.25	67.06	0.96
Cluster2	NCU01256	glutamine amidotransferase	22.47	71.73	22.99
Cluster2	NCU08516	aldose 1-epimerase	5.45	412.59	7.67
Cluster2	NCU09698	hypothetical protein	0.32	182.04	1.34
Cluster2	NCU01063	hypothetical protein	6.79	105.97	7.35
Cluster2	NCU07748	hypothetical protein	0.85	86.75	1.39
Cluster2	NCU01231	carboxylic acid transporter	0.71	338.32	2.73
Cluster2	NCU06518	NADH-cytochrome b5 reductase 2	4.13	37.71	4.38
Cluster2	NCU05858	fatty acid oxygenase	0.54	198.98	2
Cluster2	NCU08047	hypothetical protein	6.72	45.13	7
Cluster2	NCU00709	beta-xylosidase	0.39	170.09	1.63
Cluster2	NCU08223	hypothetical protein	0.16	55.74	0.55
Cluster2	NCU00859	hypothetical protein	2.08	211.19	3.47
Cluster2	NCU10732	mitochondrial dicarboxylate transporter	7.25	120.13	9.19
Cluster2	NCU09847	hypothetical protein	13.04	39.29	13.5
Cluster2	NCU07523	1,3-beta glucanase	18.29	144.08	20.33
Cluster2	NCU04194	hypothetical protein	7.16	52.78	7.9
Cluster2	NCU04959	secreted glucosidase	1.32	107.35	3.09
Cluster2	NCU04170	hypothetical protein	1.45	22.19	1.8
Cluster2	NCU09049	hypothetical protein	0.14	39.73	0.87
Cluster2	NCU07948	hypothetical protein	1.81	75.31	3.18
Cluster2	NCU00025	integral membrane protein	18.93	57.01	19.66
Cluster2	NCU05585	MFS quinate transporter	1.01	45.21	1.52
Cluster2	NCU02653	allantoate permease	0.15	37.93	0.6
Cluster2	NCU06020	chitinase	8.66	28.3	8.91
Cluster2	NCU01781	hypothetical protein	26.42	98.34	27.33
Cluster2	NCU05859	hypothetical protein	0.09	57.66	0.87
Cluster2	NCU04994	leucine aminopeptidase 2	1.19	30.92	1.59
Cluster2	NCU00782	pantothenate transporter liz1	0.11	41.59	0.67
Cluster2	NCU05519	MFS transporter	1.51	88.89	2.77
Cluster2	NCU05006	cytochrome P450	10.48	258.24	13.97
Cluster2	NCU02130	hypothetical protein	7.58	135.72	9.37
Cluster2	NCU03254	hypothetical protein	10.47	72.15	11.42
Cluster2	NCU00988	MFS quinate transporter	0.18	45.17	0.86
Cluster2	NCU09931	oxidoreductase	23.31	70.11	25.5
Cluster2	NCU09395	hypothetical protein	15.22	177.25	22.76
Cluster2	NCU09287	sugar transporter	1.55	605.88	30.21
Cluster2	NCU03079	hypothetical protein	11.13	53.43	13.2
Cluster2	NCU17261	hypothetical protein	2	22.7	2.95
Cluster2	NCU09231	DUF1275 domain-containing protein	0.47	42.08	2.34
Cluster2	NCU02097	short chain dehydrogenase	2.98	369.62	19.63
Cluster2	NCU16775	hypothetical protein	34.45	96.38	37.57
Cluster2	NCU08771	acetolactate synthase	3.75	51.16	6.15
Cluster2	NCU04862	hypothetical protein	4.04	142.64	11.06
Cluster2	NCU05148	hypothetical protein	2.14	20.12	3.04
Cluster2	NCU05066	hypothetical protein	23.46	100.57	27.31
Cluster2	NCU03569	hypothetical protein	22.47	122.6	27.64
Cluster2	NCU00046	leucine Rich Repeat domain-containing protein	25.9	73.08	28.31
Cluster2	NCU06380	zinc transporter YKE4	36.19	170.15	43.3
Cluster2	NCU03043	C2H2 finger domain-containing protein FlbC	34.8	252.05	46.26
Cluster2	NCU08713	hypothetical protein	76.85	244.64	84.09
Cluster2	NCU08490	hypothetical protein	2.18	44.78	4.01
Cluster2	NCU00803	MFS transporter	2.92	26.84	3.94
Cluster2	NCU08752	acetylcholinesterase	1.21	45.02	3
Cluster2	NCU02739	transcription factor RfeD	6.59	42.75	8.09
Cluster2	NCU05303	hypothetical protein	6.11	38.98	7.41
Cluster2	NCU09520	hypothetical protein	2.53	22.42	3.31
Cluster2	NCU00108	serine/threonine-protein kinase 6	7.25	27.15	8.03
Cluster2	NCU11417	nucleoside-diphosphate-sugar epimerase	0.42	52.03	2.41
Cluster2	NCU02787	hypothetical protein	4.02	43.57	5.56
Cluster2	NCU00916	membrane bound cation transporter	22.92	76.23	24.99
Cluster2	NCU00138	pheromone receptor pre-1	1.37	26.03	2.31
Cluster2	NCU08943	3-oxoacyl-(acyl-carrier-protein) reductase	7.2	445.72	35.93
Cluster2	NCU03210	hypothetical protein	3.47	24.67	4.88
Cluster2	NCU05951	hypothetical protein	1.05	49.91	4.45
Cluster2	NCU05924	endo-1,4-beta-xylanase	0.05	103.94	7.23
Cluster2	NCU07941	aspartate aminotransferase	47.04	263.87	61.94
Cluster2	NCU00643	L-arabinitol 4-dehydrogenase	2.76	313.8	24.19
Cluster2	NCU07065	hypothetical protein	2.31	21.18	3.59
Cluster2	NCU00848	integral membrane protein TmpA	8.04	473.27	39.43
Cluster2	NCU09429	flavin-containing monooxygenase	3.5	31.46	5.54
Cluster2	NCU04797	fructose-1,6-bisphosphatase	14.34	54.55	17.25
Cluster2	NCU01057	taurine catabolism dioxygenase TauD	1.16	25.89	2.95
Cluster2	NCU09533	NAD binding Rossmann fold oxidoreductase	11.38	146.01	21.04
Cluster2	NCU02583	alpha-glucosidase	4.56	37.43	6.91
Cluster2	NCU01970	DUF718 domain-containing protein	3.16	35.04	5.44
Cluster2	NCU08779	hypothetical protein	41.73	163.58	51.06
Cluster2	NCU00808	C6 zinc finger domain-containing protein	1.75	21.8	3.27
Cluster2	NCU05395	hypothetical protein	497.5	2904.13	675.59
Cluster2	NCU02521	hypothetical protein	1.47	21.41	2.96
Cluster2	NCU09273	hypothetical protein	6.81	217.11	23.39
Cluster2	NCU05239	chitin synthase A	5.76	26.85	7.42
Cluster2	NCU04808	hypothetical protein	6.05	20.73	7.19
Cluster2	NCU02202	serine/threonine kinase IREI	21.91	63.34	25.11
Cluster2	NCU02100	LMBR1 domain-containing protein 1	7.99	38.55	10.35
Cluster2	NCU02139	annexin ANXC4	21.25	64.08	24.55
Cluster2	NCU08850	UV-endonuclease UVE-1	1.82	32.28	3.73
Cluster2	NCU01968	MFS transporter	5.81	28.8	7.21
Cluster2	NCU09403	NmrA family protein	3.03	35.97	4.86
Cluster2	NCU00060	WW domain-containing protein	10.7	32.14	11.9
Cluster2	NCU07661	hypothetical protein	3.35	30.3	4.83
Cluster2	NCU00821	sugar transporter	32.87	484.11	57.54
Cluster2	NCU04866	ADA-6	6.91	150.4	15.06
Cluster2	NCU04316	pheromone processing carboxypeptidase Kex1	27.19	76.98	30.01
Cluster2	NCU00586	non-anchored cell wall protein 6	2.65	29.51	4.19
Cluster2	NCU01605	protein kinase regulator	16.53	58.6	19
Cluster2	NCU09253	DUF907 domain-containing protein	20.28	70.83	16.13
Cluster2	NCU09010	hypothetical protein	72.94	271.02	56.52
Cluster2	NCU08922	hypothetical protein	45.74	176.48	35.14
Cluster2	NCU09267	copper radical oxidase	5.54	44.26	2.46
Cluster2	NCU07273	hypothetical protein	10.5	75.72	5.34
Cluster2	NCU08147	Na or K P-type ATPase	6.94	47.08	3.52
Cluster2	NCU10359	neutral ceramidase	2.29	23.35	0.52
Cluster2	NCU02890	hypothetical protein	15.4	48.19	12.66
Cluster2	NCU09523	hypothetical protein	3.79	21.99	2.68
Cluster2	NCU01989	hypothetical protein	6.03	57.77	2.84
Cluster2	NCU11102	SCJ1	37.25	119.5	31.28
Cluster2	NCU01815	hypothetical protein	10.97	74.5	6.33
Cluster2	NCU02515	dipeptidyl aminopeptidase	18.72	66.19	15.19
Cluster2	NCU05064	C2H2 transcription factor	13.86	46.13	11.57
Cluster2	NCU00127	hypothetical protein	45.68	220.33	33.2
Cluster2	NCU02932	hypothetical protein	8.41	46.49	5.88
Cluster2	NCU04480	hypothetical protein	4.31	25.88	2.82
Cluster2	NCU01510	meiotically up-regulated 190 protein	3.13	26.2	1.53
Cluster2	NCU00322	hypothetical protein	7.42	36.25	5.46
Cluster2	NCU06637	peroxin-24 Pex24-Penicillium chrysogenum	10.1	36.95	9.45
Cluster2	NCU04491	hypothetical protein	7.17	35.67	6.48
Cluster2	NCU06351	phytase	14.4	106.02	12.26
Cluster2	NCU03215	glycosyl hydrolase	8.16	35.95	7.52
Cluster2	NCU05360	calcium permease	19.36	60.64	18.29
Cluster2	NCU08307	hypothetical protein	13.38	38.37	12.71
Cluster2	NCU00552	phytoene desaturase	20.59	294.05	13.17
Cluster2	NCU08726	fluffy	5	176.72	1.66
Cluster2	NCU08224	hypothetical protein	35.2	725.76	21.49
Cluster2	NCU03830	hypothetical protein	23.28	84.6	22.06
Cluster2	NCU02790	hypothetical protein	10.4	56.08	9.48
Cluster2	NCU03319	COPII-coated vesicle protein SurF4/Erv29	111.92	337.58	107.29
Cluster2	NCU05838	hypothetical protein	5.31	70.34	4.13
Cluster2	NCU02690	mitochondrial integral membrane protein	4.48	48.02	3.72
Cluster2	NCU02491	DNAJ domain-containing protein	12.86	39.14	12.42
Cluster2	NCU01039	hypothetical protein	10.85	37.33	10.4
Cluster2	NCU09263	hypothetical protein	87.17	856.21	61.73
Cluster2	NCU09057	hypothetical protein	10.93	97.96	8.08
Cluster2	NCU01182	hypothetical protein	4.73	20.13	4.24
Cluster2	NCU06799	fungal specific transcription factor	12.57	36.4	11.74
Cluster2	NCU01268	ubiquitin-conjugating enzyme E2 6	9.93	32.87	9.14
Cluster2	NCU08949	hypothetical protein	97.16	610.17	82.49
Cluster2	NCU01607	hypothetical protein	8.31	72.75	6.49
Cluster2	NCU02307	hypothetical protein	6.16	56.06	4.77
Cluster2	NCU07311	hypothetical protein	13.52	155.69	9.24
Cluster2	NCU01649	hypothetical protein	16.45	84.93	14.42
Cluster2	NCU00999	hypothetical protein	196.74	608.22	184.6
Cluster2	NCU10063	sugar isomerase	14.91	56.01	12.64
Cluster2	NCU08487	hypothetical protein	8.46	89.37	3.94
Cluster2	NCU04669	hypothetical protein	6.96	38.66	5.19
Cluster2	NCU06890	hypothetical protein	9.24	29.3	8.15
Cluster2	NCU02512	hypothetical protein	7.51	66.53	4.38
Cluster2	NCU04762	hypothetical protein	17.16	68.23	14.55
Cluster2	NCU00766	hypothetical protein	7.12	44.45	5.34
Cluster2	NCU04884	alpha/beta hydrolase fold protein	4.06	37.5	2.66
Cluster2	NCU07327	hypothetical protein	7.8	31.39	6.85
Cluster2	NCU01064	hypothetical protein	5.12	55.24	3.08
Cluster2	NCU02579	FAS1 domain-containing protein	4.89	32.26	3.68
Cluster2	NCU00026	hypothetical protein	8.7	44.91	7.07
Cluster2	NCU07310	hypothetical protein	5.99	28.91	3.57
Cluster2	NCU04390	fungal specific transcription factor	6.8	25.68	4.69
Cluster2	NCU08397	hypothetical protein	25.91	157.52	10.03
Cluster2	NCU04605	hypothetical protein	13.12	73.19	5.77
Cluster2	NCU05755	hypothetical protein	9.02	56.79	2.82
Cluster2	NCU01459	hypothetical protein	12.92	75.53	4.85
Cluster2	NCU00813	disulfide isomerase	24.48	73.84	18.02
Cluster2	NCU09336	hypothetical protein	6.95	28.02	4.02
Cluster2	NCU04419	2-oxoglutarate-dependent ethylene/succinate-forming enzyme	9.6	27.62	7.1
Cluster2	NCU01769	hypothetical protein	6.75	33.22	2.99
Cluster2	NCU00226	MFS transporter	13.27	37.74	9.8
Cluster2	NCU04930	hypothetical protein	67.55	268.69	38.31
Cluster2	NCU01893	hypothetical protein	4.63	21.4	2.09
Cluster2	NCU05134	hypothetical protein	29.47	162.89	8.1
Cluster2	NCU00365	hypothetical protein	32.43	97.12	22.06
Cluster2	NCU09043	caleosin domain-containing protein	20.2	89.83	5.03
Cluster2	NCU00306	MFS multidrug transporter	5.43	21.04	1.75
Cluster2	NCU06237	hypothetical protein	10.85	37.28	6
Cluster2	NCU04179	C2H2 transcription factor	20.67	64.4	12.16
Cluster2	NCU00244	glycosyl transferase	6.55	28.01	2.14
Cluster2	NCU05079	MFS peptide transporter	78.35	163.24	20.23
Cluster3	NCU08738	MFS peptide transporter	10.15	7.61	64.35
Cluster3	NCU08402	zinc-binding alcohol dehydrogenase	16.3	14.31	193.09
Cluster3	NCU04713	hypothetical protein	5.57	5.56	20.89
Cluster3	NCU04537	monosaccharide transporter	1.06	1.75	410
Cluster3	NCU10009	ATP-binding cassette transporter	17.08	11.38	58.83
Cluster3	NCU06815	hypothetical protein	25.66	20.01	76.85
Cluster3	NCU08900	FMN binding oxidoreductase	8.44	6.27	33.3
Cluster3	NCU08739	endothiapepsin	2.58	0.41	28.13
Cluster3	NCU04046	hypothetical protein	6.81	5.2	23.15
Cluster3	NCU02502	S-adenosyl-methionine-sterol-C	7.72	5.81	27.46
Cluster3	NCU02798	hypothetical protein	34.17	22.46	157.81
Cluster3	NCU09798	aryl-alcohol dehydrogenase	10.27	2.11	45.17
Cluster3	NCU07452	NADPH dehydrogenase	29.71	5.88	127.66
Cluster3	NCU00265	hypothetical protein	295.82	13.7	1107.42
Cluster3	NCU09680	exoglucanase 2	5.26	8.43	35.21
Cluster3	NCU10521	hypothetical protein	6.88	12.36	84.03
Cluster3	NCU05089	MFS monocarboxylate transporter	7	8.9	37.73
Cluster3	NCU07242	short-chain dehydrogenase/oxidoreductase	3.1	8.08	64.67
Cluster3	NCU11353	D-xylulose kinase	7.36	66.66	320.15
Cluster3	NCU06364	GDSL lipase/acylhydrolase	20.74	38	112.24
Cluster3	NCU05627	high affinity glucose transporter ght1	4.47	50.35	244.36
Cluster3	NCU05264	pyrimidine 5'-nucleotidase	39.73	57.86	140.5
Cluster3	NCU04466	cyanamide hydratase	5.24	10.4	34.04
Cluster3	NCU11050	DUF455 domain-containing protein	7.01	12.41	32.2
Cluster3	NCU02335	short chain dehydrogenase	9.88	14.85	32.58
Cluster3	NCU08183	hypothetical protein	34.74	64.64	185.27
Cluster3	NCU05277	hypothetical protein	19.58	43.62	136.07
Cluster3	NCU04371	peptidyl-prolyl cis-trans isomerase fkr-3	49.27	106.76	331.98
Cluster3	NCU07340	exoglucanase 1	1.41	5.06	26.73
Cluster3	NCU05045	MFS monocarboxylate transporter	2.05	4.88	22.42
Cluster3	NCU01380	hypothetical protein	4.42	7.91	26.94
Cluster3	NCU10021	MFS monosaccharide transporter	6.61	410.74	1045.02
Cluster3	NCU08056	ABC drug exporter AtrF	2.76	16.19	38.17
Cluster3	NCU04963	high-affinity glucose transporter	4.91	147.22	402.9
Cluster3	NCU04583	acetyltransferase	52.64	130.86	280.21
Cluster3	NCU03813	formate dehydrogenase	3.71	110.18	327.07
Cluster3	NCU06524	protease inhibitor	6.2	36.89	109.71
Cluster3	NCU04265	hypothetical protein	0.75	19.94	63.06
Cluster3	NCU04452	12-oxophytodienoate reductase 1	69.58	125.37	266.61
Cluster3	NCU01419	quinone oxidoreductase	16.57	26	51.16
Cluster4	NCU11308	hypothetical protein	28.5	10.96	33.73
Cluster4	NCU10051	flavohemoglobin	692.81	239.14	836.74
Cluster4	NCU03253	hypothetical protein	76.3	38.76	88.44
Cluster4	NCU09206	hypothetical protein	27.78	7.56	35.53
Cluster4	NCU09004	eukaryotic translation initiation factor 6	89.45	49.38	104.54
Cluster4	NCU09789	adenylosuccinate synthetase	148.13	69.25	175.38
Cluster4	NCU02812	uridylate kinase	91.36	53.07	104.76
Cluster4	NCU06206	hypothetical protein	42.93	15.38	57.68
Cluster4	NCU05426	WD repeat protein	19.77	10.57	25.04
Cluster4	NCU06850	1,3-beta-glucanosyltransferase gel3	18.4	7.93	23.47
Cluster4	NCU04022	C2H2 finger domain-containing protein	23.13	12.82	27.75
Cluster4	NCU06311	GMP synthase	72.91	41.86	86.63
Cluster4	NCU03621	nuclear migration protein	50.78	23.01	63.01
Cluster4	NCU01910	hypothetical protein	21.16	11.4	25.41
Cluster4	NCU08137	hypothetical protein	294.86	145.22	358.05
Cluster4	NCU01289	hypothetical protein	79.26	10.71	107.77
Cluster4	NCU01579	hypothetical protein	40.05	8.33	53.01
Cluster4	NCU09326	hypothetical protein	2494.25	1337.99	3862.22
Cluster4	NCU08767	serine/threonine-protein kinase RIO1	15.12	8.56	22.35
Cluster4	NCU09794	NAD-binding Rossmann fold oxidoreductase	18.76	8.68	30.08
Cluster4	NCU02623	mitochondrial hypoxia responsive domain-containing protein	207.71	112.31	315
Cluster4	NCU11337	hypothetical protein	1672.9	789.73	3066.74
Cluster4	NCU05780	glutathione transferase	38.27	10.46	79.91
Cluster4	NCU02136	transaldolase	596.11	278.75	1067.17
Cluster4	NCU02517	hypothetical protein	16.19	6.64	30.08
Cluster4	NCU01998	septin	52.6	28.88	85.84
Cluster4	NCU07696	hypothetical protein	37.25	13.63	59.59
Cluster4	NCU01752	non-anchored cell wall protein 2	790.15	189.84	1331.14
Cluster4	NCU05814	hypothetical protein	75.32	25.2	116.48
Cluster4	NCU01441	inosine triphosphate pyrophosphatase	17.86	7.79	26.2
Cluster4	NCU05257	homeobox and C2H2 transcription factor	25.7	10.11	37.43
Cluster4	NCU02767	PRO41 protein	79.11	36.19	110.87
Cluster4	NCU03297	cytochrome c peroxidase	224.65	85.35	322.44
Cluster4	NCU09545	methylenetetrahydrofolate reductase 2	28.91	10.44	29.42
Cluster4	NCU06743	hypothetical protein	1052.23	590.11	1065.19
Cluster4	NCU10498	60S ribosomal protein L35	1615.88	920.78	1634.26
Cluster4	NCU02333	arginase	87.19	42.48	88.38
Cluster4	NCU04173	actin	1233.59	722.47	1249.07
Cluster4	NCU04951	hypothetical protein	397.37	222.67	403.64
Cluster4	NCU08627	ribosomal protein CRP7	1766.79	996.8	1773.67
Cluster4	NCU08685	phosphoribosylformylglycinamidine synthase	70.49	40.02	70.62
Cluster4	NCU08138	cytochrome C1 heme lyase	22.69	7.4	22.75
Cluster4	NCU04334	chaperonin	97	44.62	97.28
Cluster4	NCU00567	Arg-6 protein	96.05	42	96.36
Cluster4	NCU08794	UPF0041 domain-containing protein	79.36	29.66	79.15
Cluster4	NCU06892	40S ribosomal protein S20	918.12	526.89	916.23
Cluster4	NCU06035	elongation factor 1-beta	676.49	365.74	675.67
Cluster4	NCU04280	aconitate hydratase	92.59	43.08	92.5
Cluster4	NCU03748	saccharopine dehydrogenase	247.82	86.41	247.64
Cluster4	NCU08500	40S ribosomal protein S8	844.23	451.15	815.26
Cluster4	NCU09475	40s ribosomal protein s5	1583.02	880.22	1534.68
Cluster4	NCU06619	neutral amino acid permease	296.04	23.72	277.28
Cluster4	NCU07182	40S ribosomal protein S24	675.18	364.25	653.2
Cluster4	NCU07808	hypothetical protein	213.79	71.87	204.42
Cluster4	NCU03492	inositolphosphorylceramide-B C-26 hydroxylase	124.32	53.73	119.63
Cluster4	NCU07576	hypothetical protein	21.14	9.39	20.57
Cluster4	NCU08389	60S ribosomal protein L20	1967.88	1068.21	1922.7
Cluster4	NCU02811	hypothetical protein	171.16	60.66	165.69
Cluster4	NCU07070	ATP-dependent RNA helicase dbp-9	27.6	12.88	26.93
Cluster4	NCU03038	40S ribosomal protein S13	949.48	515.04	930.61
Cluster4	NCU06066	hypothetical protein	98.93	42.68	95.82
Cluster4	NCU07112	hypothetical protein	90.13	44.04	87.51
Cluster4	NCU04172	hsp70-like protein	32.61	17.18	31.73
Cluster4	NCU04259	ubiquinone biosynthesis protein	22.83	10.39	22.11
Cluster4	NCU06310	exopolyphosphatase	26.78	13.44	25.96
Cluster4	NCU03738	40S ribosomal protein S29	1939.18	1029.34	1883.97
Cluster4	NCU09295	hypothetical protein	25.27	11.79	24.88
Cluster4	NCU07001	homoserine O-acetyltransferase	32.6	17.02	32.17
Cluster4	NCU06189	5-aminolevulinate synthase	41.15	20.44	40.51
Cluster4	NCU01452	40S ribosomal protein S1	1790.65	988.27	1766.32
Cluster4	NCU03102	40S ribosomal protein S11	1078.57	553.56	1058.52
Cluster4	NCU00431	mitochondrial import receptor subunit Tom22	139.45	70.34	136.82
Cluster4	NCU05129	anthranilate synthase component I	58.59	33.4	58.21
Cluster4	NCU02509	60S ribosomal protein L11	923.42	493.15	916.82
Cluster4	NCU03608	ketol-acid reductoisomerase	916.31	353.05	908.57
Cluster4	NCU05974	cell wall glucanosyltransferase Mwg1	785.59	423.22	778.86
Cluster4	NCU02430	cystathionine gamma-synthase	77.05	35.12	76.09
Cluster4	NCU00541	hypothetical protein	75.12	44.24	74.42
Cluster4	NCU07850	NADPH oxidase regulator NoxR	56.51	31.98	53.87
Cluster4	NCU06711	hypothetical protein	50.92	27.29	48.35
Cluster4	NCU08960	hypothetical protein	989.61	519.55	935.23
Cluster4	NCU08502	40S ribosomal protein S6	852.36	467.33	807.93
Cluster4	NCU08963	60S ribosomal protein L30	526.5	239.7	493.05
Cluster4	NCU01386	hypothetical protein	27.02	15.56	25.67
Cluster4	NCU07826	40S ribosomal protein S19	481.5	263.16	456.59
Cluster4	NCU03565	ribosomal protein L26	917.23	420.42	860.23
Cluster4	NCU03055	alpha-1,6-mannosyltransferase subunit	39.52	19.01	37.17
Cluster4	NCU02133	superoxide dismutase	571.66	242.35	534.37
Cluster4	NCU09143	hypothetical protein	332.2	172.97	311.65
Cluster4	NCU06047	40S ribosomal protein S2	999.54	507.92	936.07
Cluster4	NCU03393	ribosome-associated protein	813.1	402.34	760.4
Cluster4	NCU06451	hypothetical protein	73.85	38.07	69.15
Cluster4	NCU02325	GMP synthase	173.25	99.93	163.71
Cluster4	NCU05800	zinc knuckle domain-containing protein	349.17	183.05	328.32
Cluster4	NCU08094	dihydrofolate reductase	36.65	14.97	34.04
Cluster4	NCU07072	galactose-1-phosphate uridylyltransferase	29.33	11.73	27.2
Cluster4	NCU01967	hypothetical protein	27.36	11.78	25.44
Cluster4	NCU00177	phosphoribosylformylglycinamidine cyclo-ligase	97.42	52.21	91.88
Cluster4	NCU07857	60S ribosomal protein L34	1408.92	674.83	1337.87
Cluster4	NCU04303	asparagine synthetase 2	311.61	116.45	292.86
Cluster4	NCU05410	acetylornithine aminotransferase	55.93	20.35	52.37
Cluster4	NCU03922	hydroxymethylglutaryl-CoA synthase	516.66	153.03	479.85
Cluster4	NCU04385	3-isopropylmalate dehydratase	155.68	61.06	145.93
Cluster4	NCU09109	60S ribosomal protein L33	1242.54	688.66	1191.86
Cluster4	NCU06556	thioredoxin II	396.5	222.08	380.48
Cluster4	NCU03988	60S ribosomal protein L18	1720.13	900.07	1644.76
Cluster4	NCU04331	60s ribosomal protein l5	1132.28	589.77	1081.7
Cluster4	NCU03757	60S ribosomal protein L4-A	1140.46	592.12	1089.44
Cluster4	NCU05554	60S ribosomal protein L13	680.26	359.05	651.4
Cluster4	NCU00489	cytoplasmic ribosomal protein 10	737.96	385.05	706.55
Cluster4	NCU06452	cysteine synthase	92.86	41.31	88.62
Cluster4	NCU07420	eIF4A	1043.28	547.58	1002.76
Cluster4	NCU00472	CDC37	51.09	29.64	49.34
Cluster4	NCU05810	guanine nucleotide-binding protein subunit beta-like protein	1308.91	616.49	1250.17
Cluster4	NCU01221	60S ribosomal protein L16	1472.42	772.95	1411.67
Cluster4	NCU00475	40S ribosomal protein S18	2316.98	1270.54	2225.37
Cluster4	NCU08990	60S ribosomal protein L39	2932.56	1681.41	3063.25
Cluster4	NCU08898	homoaconitase	80.34	35.45	85.31
Cluster4	NCU09294	hypothetical protein	21.79	9.89	23.25
Cluster4	NCU08878	TEM1	49.37	23.94	52.66
Cluster4	NCU01568	hypothetical protein	23.65	8.33	25.65
Cluster4	NCU02530	cytochrome c oxidase copper chaperone Cox17	75.41	25.04	82.09
Cluster4	NCU09089	hypothetical protein	2360.19	1313.47	2457.28
Cluster4	NCU03500	aminotransferase	67.07	36.37	69.93
Cluster4	NCU03340	cytochrome-c oxidase chain VIIc	870.95	414.93	912.22
Cluster4	NCU06821	CRO1 protein	46.8	24.22	48.7
Cluster4	NCU07585	siroheme synthase	66.57	34.81	69.09
Cluster4	NCU03293	hypothetical protein	1809.5	569.37	1906.28
Cluster4	NCU03117	inosine-5'-monophosphate dehydrogenase IMD2	200.95	106.68	208.29
Cluster4	NCU06695	cytochrome c oxidase polypeptide VI	603.56	335.34	622.73
Cluster4	NCU00464	60S ribosomal protein L32	2455.35	1354.06	2535.2
Cluster4	NCU04830	hypothetical protein	40.69	9.97	42.66
Cluster4	NCU04720	nitrite reductase	237.22	77.99	247.81
Cluster4	NCU00963	methylenetetrahydrofolate dehydrogenase	109.49	34.21	114.67
Cluster4	NCU04156	C-8 sterol isomerase erg-1	174.89	86.71	179.5
Cluster4	NCU00883	hypothetical protein	30.91	16.39	31.61
Cluster4	NCU05969	endo-1,4-beta-glucanase	33.04	9.17	39.48
Cluster4	NCU07794	2Fe-2S iron-sulfur cluster binding domain-containing protein	37.41	21.13	41.57
Cluster4	NCU03768	lysophospholipase	26.12	6.83	31.08
Cluster4	NCU07375	MFS phosphate transporter	80.88	19.24	95.02
Cluster4	NCU06003	mannose-1-phosphate guanyltransferase	515.47	299.67	564.99
Cluster4	NCU00294	60S ribosomal protein L10a	1879.39	1055.76	2072.62
Cluster4	NCU03857	hypothetical protein	326.49	190.56	359.13
Cluster4	NCU03010	L-aminoadipate-semialdehyde dehydrogenase large subunit	61.06	32.85	67.92
Cluster4	NCU10220	POS9-activating factor FAP7	21.88	11.41	23.56
Cluster4	NCU08287	pyrABCN	119.3	69.38	126.98
Cluster4	NCU00915	aspartyl-tRNA synthetase	113.92	55.99	122.89
Cluster4	NCU01157	glutamate-cysteine ligase catalytic subunit	37.85	17.73	41.62
Cluster4	NCU00321	hypothetical protein	63.69	33.98	68.79
Cluster4	NCU04754	branched-chain-amino-acid aminotransferase	106.32	46.51	118.18
Cluster4	NCU02797	UTP-glucose-1-phosphate uridylyltransferase	822.67	390.19	912.59
Cluster4	NCU08669	betaine aldehyde dehydrogenase 2	89.19	51.22	44.36
Cluster4	NCU08225	high affinity nickel transporter nic1	33.64	14.91	10.05
Cluster4	NCU08216	cystathionine beta-synthase	72.33	27.9	24.92
Cluster4	NCU04856	glutamine synthetase	781.78	278.88	224.48
Cluster4	NCU11405	alpha-1,3-glucanase/mutanase	20.09	1.02	1.76
Cluster4	NCU09506	hypothetical protein	88.85	1.48	7.12
Cluster4	NCU09909	urea active transporter	21.82	2.1	3.24
Cluster4	NCU03076	delta-1-pyrroline-5-carboxylate dehydrogenase	93.84	25.46	29
Cluster4	NCU00304	hypothetical protein	81.56	43.24	45.32
Cluster4	NCU07503	hypothetical protein	143.15	44.78	44.7
Cluster4	NCU01065	ammonium transporter MEP2	113.32	8.7	9.97
Cluster4	NCU07205	nitrate transporter CRNA	118.96	4.08	14.25
Cluster4	NCU04129	gamma-tocopherol methyltransferase	30.11	16.68	17.77
Cluster4	NCU01633	hexose transporter HXT13	242.45	10.6	29.68
Cluster4	NCU07959	hypothetical protein	125.85	50.21	58.06
Cluster4	NCU02408	fatty acid desaturase	50.43	28.07	30.52
Cluster4	NCU01066	l-amino acid oxidase	48.37	2.04	7.03
Cluster4	NCU02936	proline oxidase	28.39	9.84	11.99
Cluster4	NCU09505	hypothetical protein	191.94	12.59	47.21
Cluster4	NCU01922	hypothetical protein	23.18	12.52	14.59
Cluster4	NCU08407	MFS transporter	26.36	7.56	11.53
Cluster4	NCU01302	hydrolase	33.83	10.14	14.99
Cluster4	NCU07539	hypothetical protein	25.68	11.06	14.35
Cluster4	NCU06403	hypothetical protein	28.49	12	15.68
Cluster4	NCU06231	vacuolar amino acid transporter 1	25.71	14.87	17.21
Cluster4	NCU01816	allantoicase	72.28	29.69	38.96
Cluster4	NCU01489	hypothetical protein	155.24	88.33	102.88
Cluster4	NCU09529	hypothetical protein	50.65	26.2	30.49
Cluster4	NCU07930	adenosylhomocysteinase	1327.78	656.85	775.72
Cluster4	NCU02209	delta-12 fatty acid desaturase	719.01	342.47	407.21
Cluster4	NCU06918	purine permease	23.19	4.28	7.04
Cluster4	NCU02474	outer mitochondrial membrane translocase 5	101.4	57.7	64.66
Cluster4	NCU00596	lipoyltransferase	26.94	15.37	17.18
Cluster4	NCU00150	phosphoribosylformimino-5-aminoimidazole carboxamide ribotide isomerase	51.99	28.03	31.96
Cluster4	NCU16537	hypothetical protein	23.97	8.16	13.01
Cluster4	NCU06382	ABC transporter	22.78	10.02	13.95
Cluster4	NCU05776	amino acid permease	71.9	21.87	37.28
Cluster4	NCU02536	ubiquinone biosynthesis monooxygenase COQ6	28.11	9.98	15.77
Cluster4	NCU09129	hypothetical protein	24.47	13.38	17.21
Cluster4	NCU05259	acyl-CoA desaturase 1	830.42	156.46	389.07
Cluster4	NCU03802	trimethyllysine dioxygenase	23.64	4.48	11.13
Cluster4	NCU08648	nuclease PA3	32.21	7.43	16.23
Cluster4	NCU07849	thiamine-4	37.76	6.74	17.78
Cluster4	NCU01347	hypothetical protein	23.33	5.25	11.64
Cluster4	NCU09068	nitrogen catabolic enzyme regulatory protein	86.28	45.52	59.23
Cluster4	NCU08505	DUF866 domain-containing protein	37.65	19.27	25.45
Cluster4	NCU06785	ATP-citrate synthase subunit 1	547.53	262.07	357.41
Cluster4	NCU06989	hypothetical protein	45.41	26.32	32.58
Cluster4	NCU02632	sulfate transporter	56.01	14.91	28.43
Cluster4	NCU09754	mitochondrial chaperone Frataxin	52.12	19.76	30.5
Cluster4	NCU02399	hypothetical protein	80.7	43.44	55.81
Cluster4	NCU00520	oxidoreductase	100.59	20.55	47.05
Cluster4	NCU07550	triosephosphate isomerase	846.36	190.2	380.79
Cluster4	NCU06659	GTP-binding protein	26.27	12.75	16.68
Cluster4	NCU06348	myo-inositol-1-monophosphatase	52.69	29.07	36.01
Cluster4	NCU04277	homoserine kinase	68.13	21.59	35.32
Cluster4	NCU09228	aminopeptidase 2	131.31	72.8	89.35
Cluster4	NCU01761	hypothetical protein	39.58	21.7	26.69
Cluster4	NCU09504	hypothetical protein	86.76	13.35	33.18
Cluster4	NCU01657	cytochrome-c oxidase assembly protein	38.85	17.65	23.33
Cluster4	NCU00147	ARD/ARD family protein	87.88	37.66	51.45
Cluster4	NCU08976	fatty acid elongase	249.93	68.98	113.3
Cluster4	NCU00414	adenosine kinase	429.22	248.46	292.92
Cluster4	NCU07458	N-acetylglucosamine-phosphate mutase	138.84	67.2	85.44
Cluster4	NCU04987	hemolysin-III channel protein Izh2	30.27	8.06	13.65
Cluster4	NCU01652	O-acetylhomoserine	49.58	12.64	21.94
Cluster4	NCU00569	SOH1 family protein	20.17	10.21	12.71
Cluster4	NCU03759	methionine-tRNA synthetase	38.77	20.33	24.76
Cluster4	NCU06512	methionine synthase	2804.59	945.16	1382.86
Cluster4	NCU00995	hypothetical protein	161.05	40.33	68.86
Cluster4	NCU07732	carbamoyl-phosphate synthase small subunit	297.07	73.7	171.94
Cluster4	NCU06117	hypothetical protein	20.77	8.08	13.68
Cluster4	NCU05915	hypothetical protein	29.38	6.78	16.67
Cluster4	NCU03338	hypothetical protein	37.09	18.36	26.54
Cluster4	NCU06912	hypothetical protein	130.69	4.51	59.33
Cluster4	NCU02577	hypothetical protein	30.04	16.29	22.23
Cluster4	NCU07690	methylenetetrahydrofolate reductase 1	320.93	115.76	200.77
Cluster4	NCU06876	adenosine 5'-monophosphoramidase	88.47	50.94	66.43
Cluster4	NCU06783	ATP citrate lyase	568.73	245.2	377.5
Cluster4	NCU06246	ATP-dependent RNA helicase mrh-4	26.52	9.83	16.67
Cluster4	NCU00194	ornithine aminotransferase	64.14	19.43	37.79
Cluster4	NCU08947	ubiquinol-cytochrome-c reductase chain VIII	471.64	206.49	318.89
Cluster4	NCU01215	thioesterase	20.81	11.95	15.71
Cluster4	NCU03607	threonine dehydratase catabolic	50.02	14.8	29.67
Cluster4	NCU06923	methionine aminopeptidase 1	130.88	53.27	85.89
Cluster4	NCU02595	hypothetical protein	153	76.5	108.58
Cluster4	NCU01319	hypothetical protein	86.25	33.48	55.59
Cluster4	NCU03310	prohibitin-2	196.15	85.74	131.85
Cluster4	NCU02274	serine hydroxymethyltransferase	723.66	321.34	489.68
Cluster4	NCU08280	squalene epoxidase	159.17	51.67	91.97
Cluster4	NCU06945	hypothetical protein	33.03	9.1	18.04
Cluster4	NCU04907	hypothetical protein	230.32	115.16	158.91
Cluster4	NCU03302	60S ribosomal protein L36	525.22	277.25	371.81
Cluster4	NCU07932	hypothetical protein	64.79	26.99	40.85
Cluster4	NCU01195	Glu/Leu/Phe/Val dehydrogenase	990.7	260.3	527.84
Cluster4	NCU01902	glucosamine 6-phosphate N-acetyltransferase	110.75	58.77	77.88
Cluster4	NCU06464	hypothetical protein	608.81	353.16	455.97
Cluster4	NCU06934	hypothetical protein	39.3	6.17	19.23
Cluster4	NCU01882	purine transporter	89.24	24.26	49.95
Cluster4	NCU05561	copper metallothionein	1405.44	350.43	764.2
Cluster4	NCU01511	urease accessory protein ureG	28.82	12.05	18.59
Cluster4	NCU09227	kelch repeat-containing protein	23.15	12.45	17.28
Cluster4	NCU06687	glycogen synthase	212.05	114.35	158.47
Cluster4	NCU08927	dihydroceramide delta(4)-desaturase	63.48	36.91	48.8
Cluster4	NCU03807	hypothetical protein	46.32	20.86	32.3
Cluster4	NCU07678	hypothetical protein	44.14	16.58	29.4
Cluster4	NCU09250	hypothetical protein	103.47	40.29	69.72
Cluster4	NCU05712	hypothetical protein	46.61	7.23	25.59
Cluster4	NCU07389	SAM and PH domain-containing protein	78.71	39.71	57.8
Cluster4	NCU03233	hypothetical protein	407.89	193.9	293.26
Cluster4	NCU05916	alpha-1,3-mannosyltransferase CMT1	30.69	16.54	23.02
Cluster4	NCU07807	fructose-bisphosphate aldolase	820.96	269.18	521.1
Cluster4	NCU00649	Npt1p	42.84	24.03	32.62
Cluster4	NCU06911	hypothetical protein	84.75	1.55	39.83
Cluster4	NCU01299	hypothetical protein	44.29	10.55	26.14
Cluster4	NCU08946	hypothetical protein	174.45	84.44	128.38
Cluster4	NCU00137	ssDNA binding protein	76.87	42.35	59.15
Cluster4	NCU02585	aspartyl-tRNA synthetase	31.69	16	23.6
Cluster4	NCU02624	cytochrome P450 51	383.09	131.63	251.6
Cluster4	NCU01276	N-acetyltransferase 5	26.11	14.08	19.8
Cluster4	NCU00905	N-acylethanolamine amidohydrolase	49.18	8.03	27.73
Cluster4	NCU03135	hypothetical protein	38.72	12.15	24.72
Cluster4	NCU00938	hypothetical protein	97.51	47.08	70.95
Cluster4	NCU00629	6-phosphofructokinase	99.33	23.68	59.3
Cluster4	NCU08940	ubiquinol-cytochrome c reductase complex protein	350.97	191.74	282.23
Cluster4	NCU08291	ferrochelatase	92.36	32.18	66.46
Cluster4	NCU06397	profilin	244.5	110.76	186.91
Cluster4	NCU03394	ribosomal protein S15	62.39	31.49	49.08
Cluster4	NCU07933	hypothetical protein	67.89	30.13	51.42
Cluster4	NCU03283	2-keto-4-pentenoate hydratase	104.89	54.48	82.9
Cluster4	NCU02044	GTP-binding protein	172.54	96.97	139.77
Cluster4	NCU08228	UDP-glucose dehydrogenase	248.18	61.72	164.94
Cluster4	NCU04336	60S ribosomal protein L19	67.94	32.22	52.01
Cluster4	NCU02393	mitogen-activated protein kinase 2	257.96	146.93	208.59
Cluster4	NCU09320	ATP phosphoribosyltransferase	99.93	48.34	77.17
Cluster4	NCU01632	pentafunctional AROM polypeptide	102.18	38.17	73.95
Cluster4	NCU01300	imidazoleglycerol-phosphate dehydratase	62.33	32.96	49.38
Cluster4	NCU07386	Fe superoxide dismutase	101.98	33.12	70.31
Cluster4	NCU06228	hypothetical protein	31.32	8.44	20.75
Cluster4	NCU06542	mitochondrial 30S ribosomal protein S12	124.6	67.65	98.56
Cluster4	NCU03853	peptidyl-prolyl cis-trans isomerase	27.91	14.17	21.64
Cluster4	NCU16396	hypothetical protein	43.72	19.03	32.53
Cluster4	NCU00395	mRNA processing protein	64	25.67	46.56
Cluster4	NCU09477	ADP/ATP carrier protein	3691.79	1547.03	2728.09
Cluster4	NCU06187	adenylosuccinate lyase	174.06	72.66	128.47
Cluster4	NCU01438	nucleosome assembly protein	640.86	321.6	497.58
Cluster4	NCU00088	4-nitrophenylphosphatase	37.74	17.62	28.67
Cluster4	NCU16466	nucleic acid-binding protein	150.25	46.32	101.2
Cluster4	NCU05772	TOM6	172.88	90.91	134.08
Cluster4	NCU02771	uroporphyrinogen decarboxylase	124.29	48.05	88.13
Cluster4	NCU10042	enolase	1749.66	459.24	1147.64
Cluster4	NCU01552	ribosomal protein S28	506.34	265.48	394.16
Cluster4	NCU10008	fumarate hydratase	223.92	89.13	160.67
Cluster4	NCU00216	NADH-cytochrome b5 reductase 1	144.2	76.13	112.18
Cluster4	NCU07666	DUF1014 domain-containing protein	73.24	38.7	56.65
Cluster4	NCU03192	hypothetical protein	187.2	82	136.29
Cluster4	NCU02542	hexokinase	234.38	114.98	176.66
Cluster4	NCU00405	glycyl-tRNA synthetase 1	167.26	73.82	121.99
Cluster4	NCU08352	thioredoxin-disulfide reductase	70.27	33.7	52.2
Cluster4	NCU07192	hypothetical protein	235.73	132.61	184.83
Cluster4	NCU05516	biotin apo-protein ligase	30.93	13.7	22.44
Cluster4	NCU05290	orotate phosphoribosyltransferase	108.29	53.38	81.29
Cluster4	NCU03151	peroxisomal membrane protein	206.17	66.5	137.61
Cluster4	NCU06495	mitochondrial inner membrane organization protein mio10	268.94	144.12	208.15
Cluster4	NCU02954	homoisocitrate dehydrogenase	90.08	33.21	62.31
Cluster4	NCU01894	hypothetical protein	106.77	43.71	75.93
Cluster4	NCU02757	60S ribosomal protein L2	92.56	42.28	67.59
Cluster4	NCU03777	mitochondrial 3-hydroxyisobutyryl-CoA hydrolase	121.68	70.61	96.21
Cluster4	NCU01516	mitochondrial co-chaperone GrpE	104.02	25.73	64.86
Cluster4	NCU17177	glycylpeptide N-tetradecanoyltransferase	102.41	45.7	79.05
Cluster4	NCU12023	mito ribosomal protein S2	88.09	43.49	69.71
Cluster4	NCU06661	60S ribosomal protein L22	304.66	161.5	245.83
Cluster4	NCU06741	cytochrome c oxidase subunit VIb	421.87	235.78	345.5
Cluster4	NCU06482	pyruvate dehydrogenase E1 component alpha subunit	462.29	169.1	342.01
Cluster4	NCU06059	hypothetical protein	20.04	10.89	16.22
Cluster4	NCU02629	bifunctional purine biosynthesis protein	307.16	136.97	236.33
Cluster4	NCU02063	mitochondrial intermediate peptidase	22.92	11.14	18.01
Cluster4	NCU16635	hypothetical protein	4534.28	2412.77	3634.04
Cluster4	NCU04656	MFS transporter	214.04	48.66	144.52
Cluster4	NCU03781	CobW domain-containing protein	40.04	14.93	29.48
Cluster4	NCU11345	hypothetical protein	138.41	68.38	109.94
Cluster4	NCU01272	mitochondrial presequence protease	60.02	25.54	46.02
Cluster4	NCU09307	hypothetical protein	34.88	8.38	24.08
Cluster4	NCU01307	hypothetical protein	36.13	19.76	29.46
Cluster4	NCU07936	NMDA receptor-regulated protein 1	80.39	32.88	61.16
Cluster4	NCU02020	metalloreductase transmembrane component	83.78	29.1	61.69
Cluster4	NCU07914	phosphoglycerate kinase	616.69	131.01	423.01
Cluster4	NCU03152	DUF1348 domain-containing protein	54.01	17.24	39.33
Cluster4	NCU03536	regulatory protein Cys-3	129.55	63.75	103.38
Cluster4	NCU05829	hypothetical protein	80.63	5.9	50.63
Cluster4	NCU05095	phenylalanyl-tRNA synthetase subunit alpha	139.4	66.53	110.24
Cluster4	NCU02003	elongation factor 1 alpha	6809.6	3609.38	5528.76
Cluster4	NCU01800	37S ribosomal protein S5	93.85	35.07	70.32
Cluster4	NCU05457	cytochrome c oxidase subunit IV	687.04	318.5	543.31
Cluster4	NCU06210	hypothetical protein	604.44	323.76	494.8
Cluster4	NCU01468	translation initiation factor eIF-2B subunit delta	54.54	30.42	45.11
Cluster4	NCU06226	60S ribosomal protein L25	1215.74	603.89	973.87
Cluster4	NCU03827	40S ribosomal protein S9	52.45	29.78	43.52
Cluster4	NCU02407	dihydrolipoyl dehydrogenase	242.57	102.28	187.22
Cluster4	NCU16657	tryptophanyl-tRNA synthetase	29.01	8.42	21.29
Cluster4	NCU08877	glycine cleavage system H protein	152.83	84.48	127.38
Cluster4	NCU03653	hypothetical protein	91.08	36.33	70.69
Cluster4	NCU05714	50S ribosomal subunit protein L15	66.33	35.09	54.67
Cluster4	NCU06532	dihydroorotate reductase PyrE	80.07	36.22	63.82
Cluster4	NCU03177	sco1	44.73	18.1	34.84
Cluster4	NCU06958	mito ribosomal protein S21	58.74	32.72	49.11
Cluster4	NCU00964	hypothetical protein	23.12	11.73	18.91
Cluster4	NCU06724	glutamine synthetase	502.38	254.82	411.27
Cluster4	NCU03695	phosphatidylserine decarboxylase proenzyme 1	79.57	46.11	67.26
Cluster4	NCU00911	polysaccharide synthase Cps1p	258.89	89.75	196.59
Cluster4	NCU10468	arginine biosynthesis argJ	214.61	73.16	161.28
Cluster4	NCU06550	pyridoxine 1	935.86	185.45	652.77
Cluster4	NCU00570	DNA-directed RNA polymerase III polypeptide	24.58	13.29	20.33
Cluster4	NCU01966	60S ribosomal protein L37	806	446.21	670.04
Cluster4	NCU04553	ubiquitin/ribosomal protein S27a	1198.75	689.53	1005.22
Cluster4	NCU00057	ubiquinol cytochrome-c reductase assembly protein Cbp3	22.43	11.79	18.38
Cluster4	NCU04817	electron transfer protein 1	88.26	20.52	62.29
Cluster4	NCU03080	hypothetical protein	72.67	24.72	54.25
Cluster4	NCU01331	snRNP and snoRNP protein	84.92	48.13	70.78
Cluster4	NCU01587	cofilin	479.59	251.66	391.56
Cluster4	NCU09699	histone acetyltransferase Spt10	32.25	16.36	26.81
Cluster4	NCU08693	hsp70-like protein	437.11	135.11	333.5
Cluster4	NCU09896	adenylyl-sulfate kinase	251.41	90.25	196.5
Cluster4	NCU03600	GTP-binding protein EsdC	1754.66	724.67	1402.9
Cluster4	NCU06432	40S ribosomal protein S12	1102.34	526.98	906.89
Cluster4	NCU01443	seryl-tRNA synthetase	165.84	84.23	138.19
Cluster4	NCU03148	nascent polypeptide-associated complex beta subunit	1018.66	475.54	835.37
Cluster4	NCU00635	nascent polypeptide-associated complex subunit alpha	940.61	409.61	761.41
Cluster4	NCU00371	mitochondrial import inner membrane translocase subunit tim23	74.99	22.97	57.41
Cluster4	NCU07494	hypothetical protein	33.43	17.93	28.09
Cluster4	NCU03979	biotin synthase	88.8	15.22	63.31
Cluster4	NCU06232	3-isopropylmalate dehydrogenase	159.5	52.7	122.3
Cluster4	NCU05390	mitochondrial phosphate carrier protein	845.81	239.01	633.72
Cluster4	NCU08471	succinyl-CoA ligase beta-chain	253.34	106.79	201.63
Cluster4	NCU04412	hypothetical protein	87.38	40.59	70.91
Cluster4	NCU07659	pyruvate dehydrogenase complex	341.25	118.8	263.11
Cluster4	NCU03147	assembly factor cbp-4	67.79	34.17	55.98
Cluster4	NCU04195	purine-cytosine permease FCY21	51.87	9.64	37.05
Cluster4	NCU02707	60S ribosomal protein L6	1064.49	559.7	887.29
Cluster4	NCU04068	60S ribosomal protein L6	46.49	17.29	36.25
Cluster4	NCU00183	DUF185 domain-containing protein	25.38	11.46	20.5
Cluster4	NCU09474	acetyltransferase	20.61	8.72	16.32
Cluster4	NCU01454	mitochondrial hydrolase	41.44	20.06	33.74
Cluster4	NCU00385	ATP synthase subunit delta	560.66	280.38	459.79
Cluster4	NCU02967	ankyrin repeat domain-containing protein	76.99	29.97	59.88
Cluster4	NCU05032	60S ribosomal protein L40	1412.72	797.01	1193.2
Cluster4	NCU02514	mitochondrial ATP synthase alpha subunit	1174.87	485.93	929.51
Cluster4	NCU03791	hypothetical protein	207.64	73.7	159.55
Cluster4	NCU03139	histidine biosynthesis trifunctional protein	122.68	60.15	100.28
Cluster4	NCU01227	succinyl-CoA ligase alpha-chain	375.37	151.09	295.12
Cluster4	NCU07830	40S ribosomal protein S14	1037.8	501.97	864.85
Cluster4	NCU06843	60S ribosomal protein L3	1341.2	643.38	1116.12
Cluster4	NCU04122	malate dehydrogenase	89.71	43.35	74.59
Cluster4	NCU03558	hypothetical protein	398.72	210.99	337.44
Cluster4	NCU01528	glyceraldehyde 3-phosphate-dehydrogenase	5535.64	1594.99	4256.45
Cluster4	NCU07432	tetraspanin	85.81	14.08	61.86
Cluster4	NCU02450	threonine dehydratase	66.43	36.68	56.48
Cluster4	NCU01786	ribose-phosphate pyrophosphokinase II	51.53	26.94	43.3
Cluster4	NCU03936	tRNA methyltransferase	32.54	15.48	26.88
Cluster4	NCU06075	pyruvate kinase	305.12	97.82	236.58
Cluster4	NCU01179	outer membrane translocase 40 kDa subunit	143.46	67.16	118.23
Cluster4	NCU03004	pyruvate dehydrogenase E1 component	366.16	105.43	280.02
Cluster4	NCU04552	40S ribosomal protein S26E	1605.93	809.38	1342.93
Cluster4	NCU01666	acetolactate synthase small subunit	175.64	84.27	145.48
Cluster4	NCU01015	hypothetical protein	27.3	12.83	22.53
Cluster4	NCU16833	hypothetical protein	73.88	32.13	62.42
Cluster4	NCU07562	60S ribosomal protein L43	740.5	391.55	644.59
Cluster4	NCU07422	hypothetical protein	21.68	9.68	18.38
Cluster4	NCU07560	50S ribosomal subunit L30	57.81	22.14	47.97
Cluster4	NCU05075	mitochondrial tricarboxylate transporter	61.36	32.28	53.42
Cluster4	NCU04118	aspartokinase	82.85	42.77	71.9
Cluster4	NCU03100	6-phosphogluconate dehydrogenase	558.76	262.74	476.04
Cluster4	NCU05816	hypothetical protein	410.23	233.37	360.87
Cluster4	NCU00051	hypothetical protein	63.33	16.04	50.14
Cluster4	NCU04768	electron transfer flavoprotein-ubiquinone oxidoreductase	61.88	23.71	51.04
Cluster4	NCU05989	hypothetical protein	476.41	189.66	393.58
Cluster4	NCU00979	60S acidic ribosomal protein P2	1643.16	834.64	1410.04
Cluster4	NCU04304	outer mitochondrial membrane protein porin	1524.66	771.85	1308.54
Cluster4	NCU02250	ATP synthase subunit ATP9	3197.99	1287.34	2650.32
Cluster4	NCU09315	phosphorus acquisition-controlling protein	30.67	17.75	27.42
Cluster4	NCU08269	pyridoxamine 5'-phosphate oxidase	112.93	16.14	88.56
Cluster4	NCU04645	DUF124 domain-containing protein	48.53	19.76	41.28
Cluster4	NCU04323	dihydroorotase	55.37	31.55	49.36
Cluster4	NCU09090	phosphopantothenate-cysteine ligase	45.35	23.85	39.95
Cluster4	NCU02804	mitochondrial 60S ribosomal protein L25	95.32	27.67	78.35
Cluster4	NCU05830	general amino-acid permease GAP1	46.36	4.79	35.68
Cluster4	NCU04171	50S ribosomal protein L5	88.78	30.4	73.91
Cluster4	NCU05835	hypothetical protein	72.05	22.13	59
Cluster4	NCU03343	37S ribosomal protein S25	78.26	31.12	65.88
Cluster4	NCU00315	60S ribosomal protein L29	724.49	418.69	643.95
Cluster4	NCU03150	60S ribosomal protein L24	1085.98	560.57	944.67
Cluster4	NCU00971	ribosomal protein S12	761.3	417.49	668.46
Cluster4	NCU01983	hypothetical protein	64.24	16.42	51.5
Cluster4	NCU07380	eukaryotic translation initiation factor 3	155.8	81.32	133.69
Cluster4	NCU06201	cell wall biogenesis protein Ecm15	42.68	17.32	35.21
Cluster4	NCU02744	60S ribosomal protein L9	981.37	516.36	844.13
Cluster4	NCU09826	RNase III domain-containing protein	78.95	29.24	64.47
Cluster4	NCU04899	malate dehydrogenase	859.88	296.55	694.65
Cluster4	NCU05168	arginine transporter	89.26	23.94	70.15
Cluster4	NCU00050	pyruvate dehydrogenase X component	150.89	62.67	125.06
Cluster4	NCU05552	hypothetical protein	68.08	25.06	55.2
Cluster4	NCU06697	Ser/Thr protein phosphatase	35.72	8.46	27.51
Cluster4	NCU02549	ubiquinol-cytochrome-c reductase subunit beta	950.94	289.63	751.96
Cluster4	NCU00502	ATP synthase subunit 4	448.22	204.16	374.52
Cluster4	NCU05430	ATP synthase beta subunit	1594.86	654.18	1304.42
Cluster4	NCU09817	DAHP synthase	197.63	75.43	159.72
Cluster4	NCU03094	hypothetical protein	36.68	17.28	30.66
Cluster4	NCU01949	40S ribosomal protein S9	1245.23	621.29	1051.8
Cluster4	NCU00554	aspartate-semialdehyde dehydrogenase	130.07	51	105.92
Cluster4	NCU06554	phosphoserine phosphatase	78.81	30.29	63.65
Cluster4	NCU06441	D-lactate dehydrogenase 2	66.16	28.41	54.36
Cluster4	NCU01317	60S ribosomal protein L12	893.11	464.13	759.2
Cluster4	NCU03935	homoserine dehydrogenase	103.03	36.72	82.28
Cluster4	NCU02571	acetyl-CoA acetyltransferase	194.16	80.45	158.52
Cluster4	NCU06588	hypothetical protein	172.15	92.93	147.21
Cluster4	NCU01175	farnesyl-pyrophosphate synthetase	305.12	104.49	242.03
Cluster4	NCU03230	mitochondrial ribosomal protein subunit S18	62.4	24.42	50.42
Cluster4	NCU00636	ATP synthase subunit D	265.63	143.44	226.88
Cluster4	NCU00522	cystathionine beta-lyase	59.4	17.6	46.05
Cluster4	NCU08861	hypothetical protein	53.84	19	45.39
Cluster4	NCU08226	hypothetical protein	288.67	49.05	230.08
Cluster4	NCU07831	eukaryotic translation initiation factor 3	170.82	96.79	153.31
Cluster4	NCU02252	phosphoglycerate mutase	402.15	104.72	332.27
Cluster4	NCU00527	mitochondrial genome maintenance protein Mgr2	30.92	16.04	27.43
Cluster4	NCU03194	phosphoribosylaminoimidazole carboxylase	90.93	40.97	79.01
Cluster4	NCU06431	40S ribosomal protein S22	676.19	356.95	602.25
Cluster4	NCU03926	37S ribosomal protein Rsm24	81.95	32.46	70.41
Cluster4	NCU05304	nuclear segregation protein	228.42	97.79	198.61
Cluster4	NCU04098	monothiol glutaredoxin-5	84.17	38.75	73.76
Cluster4	NCU00930	mitochondrial import inner membrane translocase subunit tim-10	93.62	44.13	82.26
Cluster4	NCU02181	40S ribosomal protein S4	1282.07	680.43	1143.5
Cluster4	NCU05804	60S ribosomal protein L19	1072.42	557.03	958.2
Cluster4	NCU09862	ubiquinone biosynthesis methyltransferase coq5	88.18	26.05	74.37
Cluster4	NCU03118	hypothetical protein	328.77	125.16	283.49
Cluster4	NCU05226	ABC transporter	67.2	27.41	58.33
Cluster4	NCU02657	s-adenosylmethionine synthetase	578.71	198.67	494.08
Cluster4	NCU08816	hypothetical protein	23.27	9.61	20.21
Cluster4	NCU01606	ATP synthase subunit 5	562.96	272.28	497.65
Cluster4	NCU09497	bifunctional D12/D15 fatty acid desaturase	235.77	14.07	186.89
Cluster4	NCU00792	branched-chain-amino-acid aminotransferase	120.31	37.19	102.02
Cluster4	NCU02013	hypothetical protein	113.98	61.18	102.42
Cluster4	NCU01792	heat shock protein 90-associated	238.19	127.39	213.92
Cluster4	NCU02905	60S ribosomal protein L23	799.63	396.27	712.3
Cluster4	NCU08620	40S ribosomal protein S16	1747.73	880.25	1567.08
Cluster4	NCU04644	hypothetical protein	35.36	13.59	30.77
Cluster4	NCU08888	phenylalanyl-tRNA synthetase subunit beta	180.42	85.28	160.43
Cluster4	NCU03559	ubiquinol-cytochrome c reductase complex core protein 2	463.94	185.11	405.32
Cluster4	NCU01776	60S ribosomal protein L15	996.22	543.36	900.95
Cluster4	NCU02372	N(6)-adenine-specific DNA methyltransferase 2	30.43	17.02	27.56
Cluster4	NCU00408	hypothetical protein	33.68	12.12	29.1
Cluster4	NCU08120	mitochondrial ribosomal protein DAP3	71.45	22.6	62.13
Cluster4	NCU07442	betaine aldehyde dehydrogenase	42.49	18.39	37.84
Cluster4	NCU03561	mitochondrial carrier protein	184.31	40.91	156.51
Cluster4	NCU08217	SRP receptor beta subunit	71.87	40.14	65.44
Cluster4	NCU09700	T-complex protein 1 subunit beta	120.64	60.17	108.36
Cluster4	NCU04779	60S ribosomal protein L8	1024.12	517.15	921.1
Cluster4	NCU05548	phospho-2-dehydro-3-deoxyheptonate aldolase	104.02	51.49	93.36
Cluster4	NCU08344	60s ribosomal protein	461.93	257.82	419.78
Cluster4	NCU00413	60S ribosomal protein L2	1420.7	724.41	1277.93
Cluster4	NCU06786	50S ribosomal protein L30	70.48	36.76	63.81
Cluster4	NCU04202	nucleoside diphosphate kinase	538.57	301.38	491.74
Cluster4	NCU06549	pyridoxine 2	160.36	35.96	135.7
Cluster4	NCU00706	60S ribosomal protein L44	1260.54	621.85	1133.53
Cluster4	NCU01353	mixed-linked glucanase	378.27	83.17	319.2
Cluster4	NCU07014	40S ribosomal protein S17	556.25	297.31	508.72
Cluster4	NCU01948	ribosomal protein Srp1	812.54	433.14	742.87
Cluster4	NCU03635	60S ribosomal protein L38	1150.54	631.43	1056.01
Cluster4	NCU05890	hypothetical protein	71.28	37.25	64.93
Cluster4	NCU00542	DUF914 domain membrane protein	71.06	40.25	65.34
Cluster4	NCU06632	outer mitochondrial membrane translocase 20	125.26	55.16	112.73
Cluster4	NCU03992	fimbrin	142.91	83.12	132.17
Cluster4	NCU03806	ribosomal protein L27a.e	1402.37	727	1281.04
Cluster4	NCU00768	mRNA binding post-transcriptional regulator	117.24	67.33	108.23
Cluster4	NCU04292	branched-chain-amino-acid aminotransferase	78.01	19.87	67.74
Cluster4	NCU02328	O-methyltransferase	24.69	9.33	21.98
Cluster4	NCU02207	T-complex protein 1 subunit beta	115.93	58.53	105.85
Cluster4	NCU07392	transcriptional regulatory protein Pro-1	77.74	41.3	72.65
Cluster4	NCU16802	hypothetical protein	62.19	14.92	55.53
Cluster4	NCU01977	urea transporter	419.7	83.86	372.35
Cluster4	NCU04114	hypothetical protein	481.92	274.43	452.54
Cluster4	NCU03166	phosphoribosylaminoimidazole-succinocarboxamide synthase	169.42	79.98	157.17
Cluster4	NCU03703	60S ribosomal protein L17	798.65	425.9	747.1
Cluster4	NCU01485	hypothetical protein	57.92	24.66	53.33
Cluster4	NCU06424	aminomethyl transferase	20.94	9.37	19.25
Cluster4	NCU03624	hypothetical protein	26.76	13.85	24.91
Cluster4	NCU02660	DUF962 domain-containing protein	45.55	18.33	41.66
Cluster4	NCU07947	glycolipid transfer protein HET-C2	300.31	141.43	274.45
Cluster4	NCU04945	mitochondrial intermembrane space protein Mia40	75	26.88	67.1
Cluster4	NCU09119	ATP synthase subunit gamma	666	309.11	606.63
Cluster4	NCU07829	60S ribosomal protein L7	365.13	178.38	333.73
Cluster4	NCU02565	hypothetical protein	39.21	19.77	35.94
Cluster4	NCU02951	40S ribosomal protein S8	58.71	33.14	54.33
Cluster4	NCU02157	COQ4	33.31	11.8	29.62
Cluster4	NCU01827	60S ribosomal protein L27	1551.91	819.85	1426.96
Cluster4	NCU05599	40S ribosomal protein S28	673.86	353.42	623.05
Cluster4	NCU04181	TOM7	184.26	101.05	171.14
Cluster4	NCU03725	VIB-1	96.25	26.16	85.32
Cluster4	NCU00258	40s ribosomal protein s7	480.42	248.55	444.34
Cluster4	NCU02639	argininosuccinate synthase	379.69	186.23	350.16
Cluster4	NCU01439	D-3-phosphoglycerate dehydrogenase 1	356.92	117.08	320.61
Cluster4	NCU01007	mito ribosomal protein S18	86.64	39.37	79.53

## Sheet: Table S3
FUNCTIONAL CATEGORY	Abs SET	Rel SET	Genes SET	Abs GENOME	rel GENOME	Rel SET/Rel GENOME	P-VALUE
01 METABOLISM	22	50	NCU01258 NCU00173 NCU09141 NCU06971 NCU21081 NCU03803 NCU20559 NCU00299 NCU04230 NCU09705 NCU08272 NCU20953 NCU08561 NCU08687 NCU02184 NCU09652 NCU06009 NCU00891 NCU20791 NCU00865 NCU20768 NCU08384	1740	17.2	2.90698	6.36207e-07
01.05 C-compound and carbohydrate metabolism	19	43.1	NCU00173 NCU06971 NCU04230 NCU20791 NCU09652 NCU03803 NCU20559 NCU08384 NCU08561 NCU00865 NCU09705 NCU20768 NCU21081 NCU08272 NCU06009 NCU00891 NCU08687 NCU20953 NCU02184	759	7.54	5.71618	8.73656e-11
01.05.02 sugar, glucoside, polyol and carboxylate metabolism	9	20.4	NCU06009 NCU08384 NCU09705 NCU00891 NCU00865 NCU08687 NCU03803 NCU20953 NCU09652	156	1.54	13.2468	1.82537e-08
01.05.02.07 sugar, glucoside, polyol and carboxylate catabolism	8	18.1	NCU06009 NCU08687 NCU00891 NCU08384 NCU20953 NCU09652 NCU00865 NCU03803	124	1.23	14.7154	5.16629e-08
01.05.25 regulation of C-compound and carbohydrate metabolism	4	9.09	NCU06971 NCU08561 NCU20559 NCU08687	93	0.92	9.88043	0.000698718
02.16 fermentation	4	9.09	NCU04230 NCU08384 NCU06009 NCU08272	56	0.55	16.5273	9.88451e-05
20.01.03 C-compound and carbohydrate transport	5	11.3	NCU00801 NCU21081 NCU05897 NCU20559 NCU08561	107	1.06	10.6604	9.64889e-05
20.01.03.03 C4-dicarboxylate transport (e.g. malate, succinate, fumarate)	2	4.54	NCU08561 NCU21081	7	0.06	75.6667	0.000386744
01.01 amino acid metabolism	2	4.54	NCU06009 NCU04230	319	3.16	1.43671	0.4087
01.01.06 metabolism of the aspartate family	1	2.27	NCU04230	75	0.74	3.06757	0.280912
01.01.06.04 metabolism of threonine	1	2.27	NCU04230	12	0.11	20.6364	0.0512383
01.01.06.04.02 degradation of threonine	1	2.27	NCU04230	7	0.06	37.8333	0.0302086
01.01.09 metabolism of the cysteine - aromatic group	1	2.27	NCU06009	113	1.12	2.02679	0.392136
01.01.09.04 metabolism of phenylalanine	1	2.27	NCU06009	29	0.28	8.10714	0.119459
01.01.09.05 metabolism of tyrosine	1	2.27	NCU06009	29	0.28	8.10714	0.119459
01.02 nitrogen, sulfur and selenium metabolism	2	4.54	NCU20559 NCU01258	150	1.49	3.04698	0.13939
01.03 nucleotide/nucleoside/nucleobase metabolism	1	2.27	NCU20559	228	2.26	1.00442	0.635878
01.03.16 polynucleotide degradation	1	2.27	NCU20559	44	0.43	5.27907	0.175655
01.03.16.03 DNA degradation	1	2.27	NCU20559	5	0.04	56.75	0.0216698
01.04 phosphate metabolism	1	2.27	NCU08687	287	2.85	0.796491	0.720714
01.05.02.04 sugar, glucoside, polyol and carboxylate anabolism	3	6.81	NCU08687 NCU00891 NCU03803	59	0.58	11.7414	0.00213582
01.05.03 polysaccharide metabolism	3	6.81	NCU20768 NCU08384 NCU09652	169	1.67	4.07784	0.0372687
01.05.05 C-1 compound metabolism	1	2.27	NCU00173	12	0.11	20.6364	0.0512383
01.05.05.07 C-1 compound catabolism	1	2.27	NCU00173	10	0.09	25.2222	0.0428804
01.05.06 C-2 compound and organic acid metabolism	2	4.54	NCU00865 NCU04230	22	0.21	21.619	0.00408062
01.05.06.07 C-2 compound and organic acid catabolism	2	4.54	NCU04230 NCU00865	21	0.2	22.7	0.00371995
01.06 lipid, fatty acid and isoprenoid metabolism	4	9.09	NCU03803 NCU00173 NCU00299 NCU08384	400	3.97	2.28967	0.0961545
01.06.02 membrane lipid metabolism	1	2.27	NCU03803	53	0.52	4.36538	0.207674
01.06.02.02 glycolipid metabolism	1	2.27	NCU03803	17	0.16	14.1875	0.0718221
01.06.05 fatty acid metabolism	2	4.54	NCU00299 NCU03803	71	0.7	6.48571	0.0383608
01.06.06 isoprenoid metabolism	1	2.27	NCU08384	74	0.73	3.10959	0.277731
01.06.06.11 tetracyclic and pentacyclic triterpenes (cholesterin, steroids and hopanoids) metabolism	1	2.27	NCU08384	50	0.49	4.63265	0.197138
01.07 metabolism of vitamins, cofactors, and prosthetic groups	3	6.81	NCU08384 NCU09141 NCU00891	176	1.74	3.91379	0.0412527
01.07.01 biosynthesis of vitamins, cofactors, and prosthetic groups	1	2.27	NCU09141	110	1.09	2.08257	0.384004
01.07.03 catabolism of vitamins, cofactors, and prosthetic groups	1	2.27	NCU09141	6	0.05	45.4	0.0259483
01.20 secondary metabolism	3	6.81	NCU06009 NCU00891 NCU08384	245	2.43	2.80247	0.0911181
01.20.01 metabolism of primary metabolic sugar derivatives	2	4.54	NCU06009 NCU00891	17	0.16	28.375	0.00243599
01.20.01.01 metabolism of secondary monosaccharides	1	2.27	NCU00891	3	0.02	113.5	0.0130575
01.20.01.09 metabolism of aminoglycoside antibiotics	1	2.27	NCU06009	2	0.01	227	0.00872363
01.20.17 metabolism of secondary products derived from primary amino acids	1	2.27	NCU08384	37	0.36	6.30556	0.14988
01.20.17.09 metabolism of alkaloids	1	2.27	NCU08384	15	0.14	16.2143	0.0636415
02 ENERGY	6	13.6	NCU08272 NCU00299 NCU00865 NCU06009 NCU08384 NCU04230	375	3.72	3.65591	0.00547241
02.01 glycolysis and gluconeogenesis	1	2.27	NCU04230	63	0.62	3.66129	0.241825
02.11 electron transport and membrane-associated energy conservation	1	2.27	NCU08272	116	1.15	1.97391	0.400163
02.13 respiration	2	4.54	NCU08272 NCU00865	138	1.37	3.31387	0.121749
02.16.03 lactate fermentation	1	2.27	NCU08272	9	0.08	28.375	0.0386746
02.16.11 propionate fermentation	1	2.27	NCU04230	4	0.03	75.6667	0.0173729
02.25 oxidation of fatty acids	1	2.27	NCU00299	38	0.37	6.13514	0.15361
02.45 energy conversion and regeneration	1	2.27	NCU00865	57	0.56	4.05357	0.221511
10 CELL CYCLE AND DNA PROCESSING	2	4.54	NCU09085 NCU20559	622	6.17	0.735818	0.765161
10.01 DNA processing	1	2.27	NCU20559	333	3.3	0.687879	0.773144
10.03 cell cycle	2	4.54	NCU09085 NCU20559	403	4	1.135	0.530831
10.03.01 mitotic cell cycle and cell cycle control	1	2.27	NCU09085	298	2.96	0.766892	0.734237
10.03.01.01 mitotic cell cycle	1	2.27	NCU09085	104	1.03	2.20388	0.36742
10.03.01.01.03 G1/S transition of mitotic cell cycle	1	2.27	NCU09085	29	0.28	8.10714	0.119459
10.03.02 meiosis	1	2.27	NCU20559	75	0.74	3.06757	0.280912
11 TRANSCRIPTION	3	6.81	NCU02142 NCU08687 NCU06971	725	7.2	0.945833	0.623372
11.02 RNA synthesis	3	6.81	NCU08687 NCU02142 NCU06971	533	5.29	1.28733	0.414362
11.02.03 mRNA synthesis	3	6.81	NCU02142 NCU06971 NCU08687	465	4.61	1.47722	0.332295
11.02.03.04 transcriptional control	3	6.81	NCU08687 NCU06971 NCU02142	350	3.47	1.96254	0.196251
12 PROTEIN SYNTHESIS	1	2.27	NCU07082	362	3.59	0.632312	0.801115
12.10 aminoacyl-tRNA-synthetases	1	2.27	NCU07082	38	0.37	6.13514	0.15361
16 PROTEIN WITH BINDING FUNCTION OR COFACTOR REQUIREMENT (structural or catalytic)	6	13.6	NCU08384 NCU00891 NCU08687 NCU06009 NCU09141 NCU09705	1375	13.6	1	0.568311
16.01 protein binding	3	6.81	NCU08687 NCU09705 NCU06009	678	6.73	1.01189	0.576709
16.17 metal binding	2	4.54	NCU00891 NCU06009	262	2.6	1.74615	0.318278
16.17.03 potassium binding	1	2.27	NCU06009	4	0.03	75.6667	0.0173729
16.17.09 heavy metal binding (Cu, Fe, Zn)	1	2.27	NCU00891	167	1.65	1.37576	0.521785
16.19 nucleotide/nucleoside/nucleobase binding	2	4.54	NCU06009 NCU08687	397	3.94	1.15228	0.522657
16.19.03 ATP binding	2	4.54	NCU08687 NCU06009	292	2.9	1.56552	0.366419
16.21 complex cofactor/cosubstrate/vitamine binding	3	6.81	NCU00891 NCU08384 NCU09141	206	2.04	3.33824	0.0606478
16.21.07 NAD/NADP binding	3	6.81	NCU08384 NCU09141 NCU00891	103	1.02	6.67647	0.0101693
18 REGULATION OF METABOLISM AND PROTEIN FUNCTION	1	2.27	NCU06009	216	2.14	1.06075	0.61577
18.02 regulation of protein activity	1	2.27	NCU06009	211	2.09	1.08612	0.607074
20 CELLULAR TRANSPORT, TRANSPORT FACILITIES AND TRANSPORT ROUTES	10	22.7	NCU06009 NCU20559 NCU05897 NCU05046 NCU00121 NCU10314 NCU08561 NCU08272 NCU00801 NCU21081	970	9.63	2.35722	0.0078384
20.01 transported compounds (substrates)	9	20.4	NCU08561 NCU05046 NCU05897 NCU08272 NCU10314 NCU20559 NCU00801 NCU06009 NCU21081	662	6.57	3.10502	0.00192729
20.01.01 ion transport	4	9.09	NCU08561 NCU05046 NCU06009 NCU20559	149	1.48	6.14189	0.00395297
20.01.01.01 cation transport (H+, Na+, K+, Ca2+ , NH4+, etc.)	3	6.81	NCU06009 NCU05046 NCU20559	122	1.21	5.6281	0.0160318
20.01.01.07 anion transport	1	2.27	NCU08561	31	0.3	7.56667	0.127163
20.01.15 electron transport	1	2.27	NCU08272	168	1.66	1.36747	0.523911
20.01.27 drug/toxin transport	1	2.27	NCU10314	67	0.66	3.43939	0.255079
20.03 transport facilities	6	13.6	NCU05046 NCU08561 NCU20559 NCU21081 NCU00121 NCU06009	303	3.01	4.51827	0.00190618
20.03.01 channel / pore class transport	2	4.54	NCU00121 NCU06009	27	0.26	17.4615	0.00611517
20.03.01.01 ion channels	2	4.54	NCU06009 NCU00121	17	0.16	28.375	0.00243599
20.03.02 carrier (electrochemical potential-driven transport)	2	4.54	NCU20559 NCU08561	27	0.26	17.4615	0.00611517
20.03.02.03 antiporter	2	4.54	NCU20559 NCU08561	16	0.15	30.2667	0.00215537
20.03.02.03.01 proton driven antiporter	1	2.27	NCU20559	8	0.07	32.4286	0.0344507
20.03.22 transport ATPases	1	2.27	NCU05046	62	0.61	3.72131	0.238476
20.03.25 ABC transporters	1	2.27	NCU06009	41	0.4	5.675	0.164704
20.09 transport routes	5	11.3	NCU06009 NCU05046 NCU00801 NCU10314 NCU08561	636	6.31	1.79081	0.14251
20.09.04 mitochondrial transport	1	2.27	NCU08561	91	0.9	2.52222	0.329977
20.09.16 cellular export and secretion	1	2.27	NCU10314	128	1.27	1.7874	0.431247
20.09.18 cellular import	2	4.54	NCU00801 NCU06009	200	1.98	2.29293	0.217508
20.09.18.07 non-vesicular cellular import	1	2.27	NCU00801	89	0.88	2.57955	0.324028
30 CELLULAR COMMUNICATION/SIGNAL TRANSDUCTION MECHANISM	1	2.27	NCU04626	286	2.84	0.799296	0.719452
30.05 transmembrane signal transduction	1	2.27	NCU04626	63	0.62	3.66129	0.241825
30.05.02 non-enzymatic receptor mediated signalling	1	2.27	NCU04626	27	0.26	8.73077	0.111689
30.05.02.24 G-protein coupled receptor signalling pathway	1	2.27	NCU04626	17	0.16	14.1875	0.0718221
32 CELL RESCUE, DEFENSE AND VIRULENCE	8	18.1	NCU08384 NCU02142 NCU03013 NCU00173 NCU05046 NCU00865 NCU10314 NCU20953	594	5.9	3.0678	0.00376035
32.01 stress response	3	6.81	NCU05046 NCU03013 NCU08384	351	3.48	1.9569	0.197373
32.01.03 osmotic and salt stress response	1	2.27	NCU08384	53	0.52	4.36538	0.207674
32.01.04 pH stress response	1	2.27	NCU05046	4	0.03	75.6667	0.0173729
32.01.05 heat shock response	1	2.27	NCU08384	39	0.38	5.97368	0.157324
32.05 disease, virulence and defense	2	4.54	NCU00865 NCU02142	187	1.85	2.45405	0.196683
32.05.01 resistance proteins	1	2.27	NCU02142	74	0.73	3.10959	0.277731
32.05.01.03 chemical agent resistance	1	2.27	NCU02142	26	0.25	9.08	0.107779
32.07 detoxification	3	6.81	NCU10314 NCU03013 NCU00173	161	1.59	4.28302	0.0329733
32.07.03 detoxification by modification	2	4.54	NCU03013 NCU00173	23	0.22	20.6364	0.00445689
32.07.05 detoxification by export	1	2.27	NCU10314	44	0.43	5.27907	0.175655
32.07.07 oxygen and radical detoxification	1	2.27	NCU00173	31	0.3	7.56667	0.127163
32.07.07.03 glutathione conjugation reaction	1	2.27	NCU00173	10	0.09	25.2222	0.0428804
32.10 degradation / modification of foreign (exogenous) compounds	2	4.54	NCU08384 NCU20953	20	0.19	23.8947	0.00337501
32.10.07 degradation / modification of foreign (exogenous) polysaccharides	1	2.27	NCU20953	13	0.12	18.9167	0.0553904
34 INTERACTION WITH THE ENVIRONMENT	4	9.09	NCU05046 NCU06009 NCU00121 NCU08384	473	4.69	1.93817	0.150596
34.01 homeostasis	3	6.81	NCU05046 NCU00121 NCU06009	186	1.84	3.70109	0.0473046
34.01.01 homeostasis of cations	2	4.54	NCU06009 NCU05046	165	1.63	2.78528	0.16217
34.01.01.01 homeostasis of metal ions (Na, K, Ca etc.)	2	4.54	NCU06009 NCU05046	117	1.16	3.91379	0.092467
34.01.03 homeostasis of anions	1	2.27	NCU00121	18	0.17	13.3529	0.0758861
34.01.03.05 homeostasis of chloride	1	2.27	NCU00121	8	0.07	32.4286	0.0344507
34.11 cellular sensing and response to external stimulus	1	2.27	NCU08384	277	2.75	0.825455	0.707838
34.11.03 chemoperception and response	1	2.27	NCU08384	209	2.07	1.09662	0.603543
34.11.03.13 osmosensing and response	1	2.27	NCU08384	35	0.34	6.67647	0.142373
40 CELL FATE	1	2.27	NCU09937	241	2.39	0.949791	0.656502
40.01 cell growth / morphogenesis	1	2.27	NCU09937	186	1.84	1.2337	0.56063
40.01.03 directional cell growth (morphogenesis)	1	2.27	NCU09937	60	0.59	3.84746	0.231734
42 BIOGENESIS OF CELLULAR COMPONENTS	3	6.81	NCU08561 NCU08272 NCU09937	523	5.19	1.31214	0.402413
42.01 cell wall	1	2.27	NCU09937	156	1.54	1.47403	0.497783
42.04 cytoskeleton/structural proteins	1	2.27	NCU09937	136	1.35	1.68148	0.451089
42.16 mitochondrion	2	4.54	NCU08561 NCU08272	85	0.84	5.40476	0.0530464
43 CELL TYPE DIFFERENTIATION	1	2.27	NCU09937	280	2.78	0.816547	0.711761
43.01 fungal/microorganismic cell type differentiation	1	2.27	NCU09937	270	2.68	0.847015	0.698482
43.01.03 fungal and other eukaryotic cell type differentiation	1	2.27	NCU09937	270	2.68	0.847015	0.698482
43.01.03.05 budding, cell polarity and filament formation	1	2.27	NCU09937	145	1.44	1.57639	0.472604
99 UNCLASSIFIED PROTEINS	11	25	NCU06376 NCU09160 NCU07869 NCU03388 NCU04496 NCU09157 NCU07705 NCU20716 NCU03684 NCU03322 NCU04914	5853	58.1	0.430293	0.999998

## Sheet: Table S4
FUNCTIONAL CATEGORY	Abs SET	Rel SET	Genes SET	Abs GENOME	Rel GENOME	Rel SET/Rel GENOME	P-VALUE
01 METABOLISM	116	25.9	NCU01701 NCU02287 NCU02583 NCU03197 NCU03648 NCU04419 NCU04623 NCU06179 NCU07723 NCU08516 NCU09274 NCU09287 NCU10063 NCU10107 NCU20850 NCU21295 NCU00552 NCU01233 NCU01517 NCU03861 NCU04078 NCU05858 NCU05924 NCU07253 NCU08755 NCU09267 NCU09281 NCU20294 NCU20694 NCU20720 NCU00108 NCU00461 NCU02097 NCU03685 NCU05006 NCU05965 NCU06504 NCU07523 NCU08771 NCU09931 NCU10106 NCU20063 NCU20392 NCU20565 NCU…	1740	17.2	1.50581	1.62176e-06
01.01.06.06.01.01 diaminopimelic acid pathway	3	0.67	NCU05037 NCU09532 NCU05977	3	0.02	33.5	8.70084e-05
01.05 C-compound and carbohydrate metabolism	76	17	NCU00943 NCU02343 NCU02583 NCU04400 NCU04401 NCU07523 NCU09923 NCU10107 NCU20294 NCU20467 NCU00643 NCU01378 NCU03530 NCU04078 NCU04674 NCU04797 NCU04823 NCU04959 NCU05924 NCU06010 NCU10015 NCU20392 NCU02097 NCU02702 NCU04728 NCU05965 NCU06005 NCU07130 NCU08516 NCU20239 NCU20720 NCU00642 NCU01233 NCU01701 NCU02582 NCU06123 NCU08189 NCU08755 NCU09287 NCU09791 NCU21035 NCU00810 NCU00988 NCU03685 NCU…	759	7.54	2.25464	7.71123e-12		C-compound/carbohydrate metabolism and transport
01.05.03 polysaccharide metabolism	24	5.36	NCU04431 NCU05239 NCU05924 NCU02343 NCU04959 NCU05751 NCU09425 NCU09791 NCU21619 NCU04883 NCU06020 NCU07130 NCU09281 NCU00244 NCU02583 NCU07253 NCU09923 NCU08189 NCU01517 NCU06010 NCU07523 NCU08755 NCU04674 NCU20467	169	1.67	3.20958	4.04891e-07
01.06 lipid, fatty acid and isoprenoid metabolism	32	7.15	NCU05858 NCU20294 NCU01417 NCU09287 NCU20300 NCU21375 NCU06005 NCU08418 NCU09272 NCU20305 NCU20355 NCU21475 NCU02969 NCU00552 NCU01751 NCU03415 NCU04400 NCU01233 NCU02287 NCU08128 NCU08943 NCU01378 NCU09274 NCU09407 NCU21035 NCU00608 NCU02202 NCU04930 NCU05006 NCU09931 NCU20063 NCU21626	400	3.97	1.80101	0.000885665
20.01 transported compounds (substrates)	47	10.5	NCU00821 NCU01132 NCU02653 NCU05853 NCU06358 NCU07362 NCU00809 NCU00988 NCU06138 NCU07966 NCU01751 NCU01815 NCU08397 NCU00803 NCU00916 NCU02188 NCU03415 NCU04274 NCU05079 NCU08325 NCU08895 NCU10732 NCU08147 NCU09274 NCU10721 NCU20002 NCU20294 NCU00306 NCU02179 NCU02582 NCU08715 NCU09027 NCU09698 NCU09931 NCU20045 NCU00782 NCU05585 NCU06026 NCU07068 NCU00195 NCU01140 NCU01231 NCU01968 NCU05519 NCU…	662	6.57	1.59817	0.000875409
20.01.03 C-compound and carbohydrate transport	21	4.69	NCU02582 NCU10721 NCU05585 NCU06358 NCU01231 NCU06026 NCU08325 NCU01132 NCU00803 NCU00821 NCU05519 NCU05853 NCU06138 NCU08114 NCU00782 NCU00988 NCU00809 NCU09027 NCU09287 NCU10732 NCU02188	107	1.06	4.42453	7.09719e-09
20.01.23 allantoin and allantoate transport	7	1.56	NCU05519 NCU09698 NCU00782 NCU02653 NCU08715 NCU00195 NCU09027	18	0.17	9.17647	6.7516e-06
20.01.25 vitamine/cofactor transport	7	1.56	NCU00803 NCU09698 NCU20045 NCU05519 NCU08715 NCU00195 NCU00782	25	0.24	6.5	7.77784e-05
20.03 transport facilities	32	7.15	NCU00290 NCU02582 NCU09287 NCU00195 NCU00916 NCU09698 NCU10732 NCU00821 NCU00988 NCU05853 NCU06005 NCU08895 NCU01750 NCU20002 NCU00306 NCU01140 NCU01815 NCU08147 NCU21119 NCU09027 NCU00782 NCU01132 NCU08114 NCU08397 NCU21035 NCU01231 NCU01751 NCU01968 NCU05519 NCU07966 NCU08325 NCU08715	303	3.01	2.37542	4.43286e-06
20.09.18 cellular import	25	5.59	NCU00195 NCU00782 NCU05519 NCU05853 NCU08114 NCU01132 NCU05079 NCU00803 NCU06138 NCU00821 NCU02653 NCU08715 NCU09287 NCU09698 NCU00809 NCU00988 NCU02139 NCU02188 NCU06026 NCU06358 NCU08325 NCU20045 NCU05585 NCU02582 NCU09027	200	1.98	2.82323	2.61294e-06
20.09.18.07 non-vesicular cellular import	20	4.47	NCU00195 NCU00988 NCU02582 NCU09287 NCU00803 NCU02188 NCU05585 NCU06026 NCU05519 NCU08715 NCU09698 NCU06358 NCU20045 NCU05079 NCU06138 NCU08114 NCU00782 NCU00809 NCU02653 NCU05853	89	0.88	5.07955	1.34983e-09
01.01 amino acid metabolism	13	2.9	NCU03648 NCU01188 NCU01378 NCU09532 NCU05977 NCU05037 NCU08771 NCU10110 NCU03415 NCU03861 NCU07723 NCU07941 NCU00461	319	3.16	0.917722	1
01.01.03 assimilation of ammonia, metabolism of the glutamate group	5	1.11	NCU03861 NCU03415 NCU03648 NCU07941 NCU00461	64	0.63	1.7619	0.154082
01.01.03.01 metabolism of glutamine	1	0.22	NCU03861	15	0.14	1.57143	0.49431
01.01.03.01.01 biosynthesis of glutamine	1	0.22	NCU03861	5	0.04	5.5	0.203208
01.01.03.01.02 degradation of glutamine	1	0.22	NCU03861	9	0.08	2.75	0.335669
01.01.03.02 metabolism of glutamate	4	0.89	NCU07941 NCU00461 NCU03861 NCU03415	36	0.35	2.54286	0.0738523
01.01.03.02.01 biosynthesis of glutamate	2	0.44	NCU07941 NCU03861	22	0.21	2.09524	0.255476
01.01.03.02.02 degradation of glutamate	4	0.89	NCU03861 NCU07941 NCU00461 NCU03415	16	0.15	5.93333	0.00456003
01.01.03.03 metabolism of proline	1	0.22	NCU03415	12	0.11	2	0.42038
01.01.03.03.01 biosynthesis of proline	1	0.22	NCU03415	9	0.08	2.75	0.335669
01.01.05 metabolism of urea cycle, creatine and polyamines	4	0.89	NCU09532 NCU05037 NCU05977 NCU03415	28	0.27	3.2963	0.03376
01.01.05.01 metabolism of polyamines	1	0.22	NCU03415	15	0.14	1.57143	0.49431
01.01.05.01.02 degradation of polyamines	1	0.22	NCU03415	9	0.08	2.75	0.335669
01.01.05.03 metabolism of urea (urea cycle)	3	0.67	NCU09532 NCU05037 NCU05977	10	0.09	7.44444	0.00826298
01.01.06 metabolism of the aspartate family	4	0.89	NCU09532 NCU05037 NCU05977 NCU07941	75	0.74	1.2027	0.428272
01.01.06.01 metabolism of aspartate	1	0.22	NCU07941	10	0.09	2.44444	0.365196
01.01.06.01.01 biosynthesis of aspartate	1	0.22	NCU07941	6	0.05	4.4	0.238609
01.01.06.01.02 degradation of aspartate	1	0.22	NCU07941	6	0.05	4.4	0.238609
01.01.06.02 metabolism of asparagine	1	0.22	NCU07941	6	0.05	4.4	0.238609
01.01.06.02.01 biosynthesis of asparagine	1	0.22	NCU07941	4	0.03	7.33333	0.166165
01.01.06.06 metabolism of lysine	3	0.67	NCU05037 NCU05977 NCU09532	27	0.26	2.57692	0.116013
01.01.06.06.01 biosynthesis of lysine	3	0.67	NCU05037 NCU05977 NCU09532	16	0.15	4.46667	0.0316511
01.01.09 metabolism of the cysteine - aromatic group	3	0.67	NCU08771 NCU03415 NCU07723	113	1.12	0.598214	1
01.01.09.04 metabolism of phenylalanine	3	0.67	NCU07723 NCU08771 NCU03415	29	0.28	2.39286	0.136042
01.01.09.04.01 biosynthesis of phenylalanine	2	0.44	NCU08771 NCU03415	17	0.16	2.75	0.172934
01.01.09.04.02 degradation of phenylalanine	1	0.22	NCU08771	15	0.14	1.57143	0.49431
01.01.09.05 metabolism of tyrosine	2	0.44	NCU07723 NCU03415	29	0.28	1.57143	0.371275
01.01.11 metabolism of the pyruvate family (alanine, isoleucine, leucine, valine) and D-alanine	2	0.44	NCU03415 NCU10110	46	0.45	0.977778	1
01.01.11.03 metabolism of valine	1	0.22	NCU10110	19	0.18	1.22222	0.578455
01.01.11.03.02 degradation of valine	1	0.22	NCU10110	9	0.08	2.75	0.335669
01.01.13 regulation of amino acid metabolism	1	0.22	NCU01188	18	0.17	1.29412	0.558829
01.02 nitrogen, sulfur and selenium metabolism	8	1.78	NCU07941 NCU10015 NCU03415 NCU20294 NCU20565 NCU00461 NCU09931 NCU05411	150	1.49	1.19463	0.349305
01.02.07 regulation of nitrogen, sulfur and selenium metabolism	2	0.44	NCU20565 NCU05411	24	0.23	1.91304	0.288923
01.02.07.01 regulation of nitrogen metabolism	1	0.22	NCU20565	4	0.03	7.33333	0.166165
01.03 nucleotide/nucleoside/nucleobase metabolism	1	0.22	NCU01378	228	2.26	0.0973451	1
01.03.01 purin nucleotide/nucleoside/nucleobase metabolism	1	0.22	NCU01378	109	1.08	0.203704	1
01.04 phosphate metabolism	14	3.13	NCU04400 NCU08325 NCU02702 NCU00108 NCU06005 NCU21295 NCU01378 NCU01701 NCU01605 NCU06179 NCU01751 NCU21035 NCU03197 NCU04797	287	2.85	1.09825	0.397762
01.04.04 regulation of phosphate metabolism	1	0.22	NCU21295	20	0.19	1.15789	0.59721
01.05.02 sugar, glucoside, polyol and carboxylate metabolism	12	2.68	NCU00810 NCU04797 NCU00643 NCU01517 NCU03530 NCU04883 NCU08755 NCU03685 NCU00943 NCU01233 NCU05965 NCU21475	156	1.54	1.74026	0.0448577
01.05.02.04 sugar, glucoside, polyol and carboxylate anabolism	3	0.67	NCU04797 NCU21475 NCU00643	59	0.58	1.15517	0.490532
01.05.02.07 sugar, glucoside, polyol and carboxylate catabolism	11	2.46	NCU00810 NCU05965 NCU00943 NCU03530 NCU01233 NCU01517 NCU00643 NCU03685 NCU04797 NCU08755 NCU21475	124	1.23	2	0.0218448
01.05.03.03 chitin metabolism	1	0.22	NCU04883	4	0.03	7.33333	0.166165
01.05.03.03.07 chitin catabolism	1	0.22	NCU04883	1	0	0	0.0444069
01.05.06 C-2 compound and organic acid metabolism	1	0.22	NCU03415	22	0.21	1.04762	0.632259
01.05.06.07 C-2 compound and organic acid catabolism	1	0.22	NCU03415	21	0.2	1.1	0.615132
01.05.07 C-3 compound metabolism	3	0.67	NCU06005 NCU21035 NCU04400	6	0.05	13.4	0.00157342
01.05.08 C-4 compound metabolism	1	0.22	NCU01378	5	0.04	5.5	0.203208
01.05.09 aminosaccharide metabolism	4	0.89	NCU04883 NCU03530 NCU04728 NCU06020	27	0.26	3.42308	0.0299539
01.05.09.04 aminosaccharide anabolism	2	0.44	NCU03530 NCU04883	17	0.16	2.75	0.172934
01.05.09.07 aminosaccharide catabolism	3	0.67	NCU04883 NCU06020 NCU04728	14	0.13	5.15385	0.0219657
01.05.10 aliphatic hydrocarbon metabolism	2	0.44	NCU09931 NCU20294	3	0.02	22	0.00572926
01.05.10.07 aliphatic hydrocarbon catabolism	2	0.44	NCU09931 NCU20294	3	0.02	22	0.00572926
01.05.11 aromate metabolism	1	0.22	NCU03415	40	0.39	0.564103	1
01.05.11.07 aromate catabolism	1	0.22	NCU03415	33	0.32	0.6875	1
01.05.11.07.01 aerobic aromate catabolism	1	0.22	NCU03415	33	0.32	0.6875	1
01.05.25 regulation of C-compound and carbohydrate metabolism	7	1.56	NCU02582 NCU20392 NCU01188 NCU20239 NCU00988 NCU04728 NCU20850	93	0.92	1.69565	0.118907
01.06.02 membrane lipid metabolism	4	0.89	NCU00608 NCU21475 NCU21035 NCU06005	53	0.52	1.71154	0.208139
01.06.02.01 phospholipid metabolism	3	0.67	NCU06005 NCU00608 NCU21035	41	0.4	1.675	0.273642
01.06.02.02 glycolipid metabolism	3	0.67	NCU21035 NCU21475 NCU06005	17	0.16	4.1875	0.0371998
01.06.05 fatty acid metabolism	5	1.11	NCU01751 NCU05006 NCU08943 NCU21475 NCU21375	71	0.7	1.58571	0.207029
01.06.06 isoprenoid metabolism	7	1.56	NCU01233 NCU03415 NCU20300 NCU00552 NCU09272 NCU08128 NCU21375	74	0.73	2.13699	0.0454141
01.06.06.05 sesquiterpenes metabolism	1	0.22	NCU08128	4	0.03	7.33333	0.166165
01.06.06.07 diterpenes metabolism	1	0.22	NCU09272	2	0.01	22	0.0868461
01.06.06.11 tetracyclic and pentacyclic triterpenes (cholesterin, steroids and hopanoids) metabolism	3	0.67	NCU21375 NCU01233 NCU20300	50	0.49	1.36735	0.384169
01.06.06.13 tetraterpenes (carotinoids) metabolism	1	0.22	NCU00552	3	0.02	11	0.127404
01.06.10 regulation of lipid, fatty acid and isoprenoid metabolism	1	0.22	NCU02202	22	0.21	1.04762	0.632259
01.07 metabolism of vitamins, cofactors, and prosthetic groups	3	0.67	NCU03415 NCU00643 NCU01378	176	1.74	0.385057	1
01.07.01 biosynthesis of vitamins, cofactors, and prosthetic groups	1	0.22	NCU03415	110	1.09	0.201835	1
01.20 secondary metabolism	11	2.46	NCU04823 NCU06603 NCU00643 NCU01233 NCU07723 NCU20694 NCU03415 NCU21475 NCU21375 NCU04865 NCU08128	245	2.43	1.01235	0.529361
01.20.01 metabolism of primary metabolic sugar derivatives	3	0.67	NCU00643 NCU21375 NCU21475	17	0.16	4.1875	0.0371998
01.20.01.01 metabolism of secondary monosaccharides	1	0.22	NCU00643	3	0.02	11	0.127404
01.20.01.05 metabolism of sugar alcohols	2	0.44	NCU21475 NCU21375	7	0.06	7.33333	0.0356215
01.20.05 metabolism of acetic acid derivatives	3	0.67	NCU04865 NCU03415 NCU06603	17	0.16	4.1875	0.0371998
01.20.05.11 metabolism of polyketides	2	0.44	NCU06603 NCU04865	7	0.06	7.33333	0.0356215
01.20.15 metabolism of derivatives of dehydroquinic acid, shikimic acid and chorismic acid	1	0.22	NCU21475	21	0.2	1.1	0.615132
01.20.17 metabolism of secondary products derived from primary amino acids	2	0.44	NCU01233 NCU03415	37	0.36	1.22222	0.493864
01.20.17.01 metabolism of nonprotein amino acids	1	0.22	NCU03415	15	0.14	1.57143	0.49431
01.20.17.09 metabolism of alkaloids	1	0.22	NCU01233	15	0.14	1.57143	0.49431
01.20.29 metabolism of secondary products derived from L-glutamic acid, L-proline and L-ornithine	1	0.22	NCU03415	4	0.03	7.33333	0.166165
01.20.31 metabolism of secondary products derived from L-lysine, L-arginine and L-histidine	1	0.22	NCU03415	12	0.11	2	0.42038
01.20.35 metabolism of secondary products derived from L-phenylalanine and L-tyrosine	2	0.44	NCU21475 NCU04823	33	0.32	1.375	0.434347
01.20.35.01 metabolism of phenylpropanoids	2	0.44	NCU21475 NCU04823	29	0.28	1.57143	0.371275
01.20.35.01.01 metabolism of melanins	1	0.22	NCU21475	14	0.13	1.69231	0.470776
01.25 extracellular metabolism	5	1.11	NCU06010 NCU09791 NCU06020 NCU07523 NCU20305	40	0.39	2.84615	0.0309065
01.25.01 extracellular polysaccharide degradation	3	0.67	NCU06010 NCU07523 NCU09791	19	0.18	3.72222	0.0496738
01.25.11 extracellular aminosaccharide degradation	2	0.44	NCU20305 NCU06020	3	0.02	22	0.00572926
02 ENERGY	18	4.02	NCU04823 NCU06518 NCU21475 NCU01417 NCU03415 NCU00943 NCU04401 NCU07723 NCU02287 NCU02702 NCU04797 NCU10107 NCU21375 NCU00461 NCU02179 NCU06123 NCU08516 NCU01140	375	3.72	1.08065	0.401037
02.01 glycolysis and gluconeogenesis	5	1.11	NCU01417 NCU04401 NCU04823 NCU08516 NCU04797	63	0.62	1.79032	0.147029
02.01.01 glycolysis methylglyoxal bypass	1	0.22	NCU04797	2	0.01	22	0.0868461
02.01.03 regulation of glycolysis and gluconeogenesis	1	0.22	NCU04797	9	0.08	2.75	0.335669
02.07 pentose-phosphate pathway	6	1.34	NCU04401 NCU02702 NCU21375 NCU21475 NCU10107 NCU06123	34	0.33	4.06061	0.00345704
02.07.03 pentose-phosphate pathway non oxidative branch	1	0.22	NCU10107	5	0.04	5.5	0.203208
02.10 tricarboxylic-acid pathway (citrate cycle, Krebs cycle, TCA cycle)	2	0.44	NCU00461 NCU01417	40	0.39	1.12821	0.535819
02.11 electron transport and membrane-associated energy conservation	2	0.44	NCU03415 NCU01140	116	1.15	0.382609	1
02.11.05 accessory proteins of electron transport and membrane-associated energy conservation	1	0.22	NCU01140	38	0.37	0.594595	1
02.13 respiration	4	0.89	NCU01140 NCU02179 NCU03415 NCU06518	138	1.37	0.649635	1
02.13.03 aerobic respiration	3	0.67	NCU01140 NCU06518 NCU02179	81	0.8	0.8375	1
02.16 fermentation	5	1.11	NCU03415 NCU02179 NCU07723 NCU06123 NCU04823	56	0.55	2.01818	0.101889
02.16.01 alcohol fermentation	2	0.44	NCU04823 NCU03415	24	0.23	1.91304	0.288923
02.16.03 lactate fermentation	2	0.44	NCU02179 NCU06123	9	0.08	5.5	0.0575909
02.16.03.03 heterofermentative pathway and fermentaton of other saccharides	1	0.22	NCU06123	2	0.01	22	0.0868461
02.19 metabolism of energy reserves (e.g. glycogen, trehalose)	1	0.22	NCU00943	40	0.39	0.564103	1
02.25 oxidation of fatty acids	2	0.44	NCU21475 NCU02287	38	0.37	1.18919	0.508115
02.45 energy conversion and regeneration	1	0.22	NCU03415	57	0.56	0.392857	1
10 CELL CYCLE AND DNA PROCESSING	13	2.9	NCU01182 NCU07521 NCU11102 NCU03197 NCU06179 NCU08850 NCU01188 NCU05239 NCU01605 NCU00108 NCU03426 NCU04650 NCU09847	622	6.17	0.470016	1
10.01 DNA processing	3	0.67	NCU01188 NCU08850 NCU11102	333	3.3	0.20303	1
10.01.03 DNA synthesis and replication	2	0.44	NCU01188 NCU11102	101	1	0.44	1
10.01.05 DNA recombination and DNA repair	1	0.22	NCU08850	181	1.79	0.122905	1
10.01.05.01 DNA repair	1	0.22	NCU08850	147	1.46	0.150685	1
10.03 cell cycle	12	2.68	NCU01188 NCU01605 NCU03197 NCU09847 NCU05239 NCU04650 NCU06179 NCU11102 NCU01182 NCU03426 NCU07521 NCU00108	403	4	0.67	1
10.03.01 mitotic cell cycle and cell cycle control	9	2.01	NCU01188 NCU07521 NCU03197 NCU03426 NCU11102 NCU00108 NCU01182 NCU01605 NCU06179	298	2.96	0.679054	1
10.03.01.01 mitotic cell cycle	4	0.89	NCU01188 NCU00108 NCU11102 NCU06179	104	1.03	0.864078	1
10.03.01.01.01 G1 phase of mitotic cell cycle	1	0.22	NCU11102	10	0.09	2.44444	0.365196
10.03.01.01.03 G1/S transition of mitotic cell cycle	2	0.44	NCU01188 NCU06179	29	0.28	1.57143	0.371275
10.03.01.01.09 G2/M transition of mitotic cell cycle	1	0.22	NCU01188	22	0.21	1.04762	0.632259
10.03.01.01.11 M phase	1	0.22	NCU00108	44	0.43	0.511628	1
10.03.01.02 cell cycle arrest	1	0.22	NCU11102	17	0.16	1.375	0.538291
10.03.03 cytokinesis (cell division) /septum formation and hydrolysis	3	0.67	NCU00108 NCU09847 NCU05239	94	0.93	0.72043	1
10.03.04 nuclear and chromosomal cycle	2	0.44	NCU04650 NCU00108	74	0.73	0.60274	1
10.03.04.01 centromere/kinetochore complex maturation	2	0.44	NCU00108 NCU04650	3	0.02	22	0.00572926
10.03.04.05 chromosome segregation/division	1	0.22	NCU00108	34	0.33	0.666667	1
10.03.05 cell cycle dependent cytoskeleton reorganization	1	0.22	NCU00108	33	0.32	0.6875	1
10.03.05.01 spindle pole body/centrosome and microtubule cycle	1	0.22	NCU00108	25	0.24	0.916667	1
11 TRANSCRIPTION	19	4.25	NCU05064 NCU08726 NCU20850 NCU01459 NCU20254 NCU03043 NCU06095 NCU00090 NCU02713 NCU02787 NCU20392 NCU05411 NCU01605 NCU06511 NCU07617 NCU20565 NCU21529 NCU03466 NCU04848	725	7.2	0.590278	1
11.02 RNA synthesis	19	4.25	NCU01459 NCU03466 NCU04848 NCU00090 NCU02713 NCU03043 NCU02787 NCU08726 NCU21529 NCU20850 NCU06511 NCU07617 NCU20254 NCU20392 NCU20565 NCU01605 NCU05064 NCU05411 NCU06095	533	5.29	0.803403	1
11.02.03 mRNA synthesis	19	4.25	NCU00090 NCU07617 NCU21529 NCU02787 NCU06095 NCU20254 NCU03466 NCU08726 NCU01605 NCU02713 NCU04848 NCU05064 NCU06511 NCU20392 NCU03043 NCU01459 NCU05411 NCU20565 NCU20850	465	4.61	0.921909	1
11.02.03.04 transcriptional control	19	4.25	NCU05411 NCU01605 NCU06511 NCU07617 NCU01459 NCU06095 NCU20254 NCU20392 NCU20850 NCU21529 NCU08726 NCU03043 NCU03466 NCU02713 NCU05064 NCU20565 NCU00090 NCU02787 NCU04848	350	3.47	1.22478	0.212928
11.02.03.04.01 transcription activation	2	0.44	NCU20392 NCU08726	36	0.35	1.25714	0.479354
11.02.03.04.03 transcription repression	2	0.44	NCU02713 NCU06511	24	0.23	1.91304	0.288923
12 PROTEIN SYNTHESIS	1	0.22	NCU03197	362	3.59	0.0612813	1
12.04 translation	1	0.22	NCU03197	188	1.86	0.11828	1
14 PROTEIN FATE (folding, modification, destination)	20	4.47	NCU01605 NCU08418 NCU01268 NCU05427 NCU11102 NCU00108 NCU00813 NCU03523 NCU07521 NCU01188 NCU00196 NCU02202 NCU02515 NCU03197 NCU04316 NCU04615 NCU05980 NCU06179 NCU07063 NCU09043	862	8.56	0.522196	1
14.01 protein folding and stabilization	2	0.44	NCU11102 NCU00813	81	0.8	0.55	1
14.04 protein targeting, sorting and translocation	1	0.22	NCU11102	203	2.01	0.109453	1
14.07 protein modification	15	3.35	NCU02515 NCU01605 NCU03523 NCU11102 NCU01268 NCU03197 NCU04615 NCU07521 NCU08418 NCU04316 NCU00108 NCU06179 NCU02202 NCU01188 NCU07063	484	4.8	0.697917	1
14.07.01 modification with fatty acids (e.g. myristylation, palmitylation, farnesylation)	1	0.22	NCU11102	23	0.22	1	1
14.07.02 modification with sugar residues (e.g. glycosylation, deglycosylation)	1	0.22	NCU11102	56	0.55	0.4	1
14.07.02.02 N-directed glycosylation, deglycosylation	1	0.22	NCU11102	26	0.25	0.88	1
14.07.03 modification by phosphorylation, dephosphorylation, autophosphorylation	7	1.56	NCU00108 NCU04615 NCU06179 NCU01605 NCU03197 NCU02202 NCU03523	155	1.53	1.01961	0.536777
14.07.05 modification by ubiquitination, deubiquitination	3	0.67	NCU01268 NCU07521 NCU01188	67	0.66	1.01515	0.576973
14.07.11 protein processing (proteolytic)	3	0.67	NCU08418 NCU07063 NCU02515	72	0.71	0.943662	1
14.10 assembly of protein complexes	4	0.89	NCU00196 NCU05427 NCU01188 NCU09043	165	1.63	0.546012	1
14.13 protein/peptide degradation	6	1.34	NCU05427 NCU02515 NCU05980 NCU08418 NCU01268 NCU01188	223	2.21	0.606335	1
14.13.01 cytoplasmic and nuclear protein degradation	2	0.44	NCU01268 NCU01188	127	1.26	0.349206	1
14.13.01.01 proteasomal degradation (ubiquitin/proteasomal pathway)	2	0.44	NCU01188 NCU01268	91	0.9	0.488889	1
14.13.04 lysosomal and vacuolar protein degradation	2	0.44	NCU08418 NCU02515	13	0.12	3.66667	0.111141
14.13.04.02 vacuolar protein degradation	1	0.22	NCU02515	7	0.06	3.66667	0.27244
16 PROTEIN WITH BINDING FUNCTION OR COFACTOR REQUIREMENT (structural or catalytic)	45	10	NCU00290 NCU01605 NCU02463 NCU21375 NCU02139 NCU03043 NCU04848 NCU06518 NCU09043 NCU11102 NCU20002 NCU20392 NCU00108 NCU01188 NCU03415 NCU07130 NCU02787 NCU04078 NCU04400 NCU06511 NCU08418 NCU09931 NCU20362 NCU00608 NCU00943 NCU06005 NCU08827 NCU20294 NCU21035 NCU00643 NCU01233 NCU04823 NCU06010 NCU08189 NCU01268 NCU01751 NCU10732 NCU20565 NCU00090 NCU02179 NCU03197 NCU05924 NCU07521 NCU07941 NCU…	1375	13.6	0.735294	1
16.01 protein binding	10	2.23	NCU01605 NCU01751 NCU02463 NCU01268 NCU04078 NCU07521 NCU01188 NCU08418 NCU11102 NCU00108	678	6.73	0.331352	1
16.03 nucleic acid binding	7	1.56	NCU03043 NCU04848 NCU20392 NCU02787 NCU06511 NCU20565 NCU00090	346	3.43	0.45481	1
16.03.01 DNA binding	6	1.34	NCU20565 NCU04848 NCU02787 NCU20392 NCU00090 NCU03043	167	1.65	0.812121	1
16.03.03 RNA binding	1	0.22	NCU06511	165	1.63	0.134969	1
16.05 polysaccharide binding	4	0.89	NCU06010 NCU07130 NCU05924 NCU08189	16	0.15	5.93333	0.00456003
16.09 lipid binding	2	0.44	NCU00943 NCU09847	20	0.19	2.31579	0.222112
16.13 C-compound binding	2	0.44	NCU03415 NCU10732	21	0.2	2.2	0.238765
16.17 metal binding	9	2.01	NCU02139 NCU04078 NCU04823 NCU11102 NCU00643 NCU06518 NCU09043 NCU01605 NCU20002	262	2.6	0.773077	1
16.17.01 calcium binding	2	0.44	NCU02139 NCU09043	25	0.24	1.83333	0.305593
16.17.09 heavy metal binding (Cu, Fe, Zn)	7	1.56	NCU11102 NCU00643 NCU06518 NCU01605 NCU04823 NCU04078 NCU20002	167	1.65	0.945455	1
16.19 nucleotide/nucleoside/nucleobase binding	11	2.46	NCU01751 NCU03197 NCU21035 NCU08827 NCU00608 NCU04400 NCU06005 NCU00108 NCU01268 NCU00290 NCU01188	397	3.94	0.624365	1
16.19.03 ATP binding	10	2.23	NCU00108 NCU01188 NCU01268 NCU04400 NCU08827 NCU00290 NCU06005 NCU21035 NCU01751 NCU03197	292	2.9	0.768966	1
16.21 complex cofactor/cosubstrate/vitamine binding	10	2.23	NCU00643 NCU07941 NCU04078 NCU20294 NCU20362 NCU03415 NCU21375 NCU02179 NCU09931 NCU01233	206	2.04	1.09314	0.432626
16.21.01 heme binding	1	0.22	NCU20362	21	0.2	1.1	0.615132
16.21.05 FAD/FMN binding	3	0.67	NCU09931 NCU20294 NCU02179	50	0.49	1.36735	0.384169
16.21.07 NAD/NADP binding	6	1.34	NCU02179 NCU00643 NCU01233 NCU03415 NCU21375 NCU04078	103	1.02	1.31373	0.307601
16.21.17 pyridoxal phosphate binding	1	0.22	NCU07941	29	0.28	0.785714	1
18 REGULATION OF METABOLISM AND PROTEIN FUNCTION	7	1.56	NCU01605 NCU00196 NCU11102 NCU03197 NCU06380 NCU00108 NCU21295	216	2.14	0.728972	1
18.01 regulation by	2	0.44	NCU03197 NCU00108	95	0.94	0.468085	1
18.01.01 regulation by modification	2	0.44	NCU00108 NCU03197	49	0.48	0.916667	1
18.02 regulation of protein activity	7	1.56	NCU21295 NCU01605 NCU00196 NCU00108 NCU03197 NCU06380 NCU11102	211	2.09	0.746411	1
18.02.01 enzymatic activity regulation / enzyme regulator	5	1.11	NCU06380 NCU01605 NCU11102 NCU21295 NCU00196	167	1.65	0.672727	1
18.02.01.01 enzyme activator	3	0.67	NCU00196 NCU01605 NCU11102	72	0.71	0.943662	1
18.02.01.01.01 GTPase activator (GAP)	1	0.22	NCU00196	15	0.14	1.57143	0.49431
18.02.01.01.05 kinase activator	1	0.22	NCU01605	15	0.14	1.57143	0.49431
18.02.01.02 enzyme inhibitor	2	0.44	NCU21295 NCU06380	23	0.22	2	0.272207
18.02.01.02.05 kinase inhibitior	1	0.22	NCU21295	8	0.07	3.14286	0.304771
20 CELLULAR TRANSPORT, TRANSPORT FACILITIES AND TRANSPORT ROUTES	55	12.3	NCU00988 NCU01140 NCU02188 NCU02582 NCU07362 NCU07966 NCU00782 NCU01815 NCU03415 NCU06026 NCU06138 NCU08147 NCU08895 NCU20045 NCU21035 NCU00306 NCU01968 NCU02139 NCU05853 NCU08325 NCU10721 NCU20294 NCU01231 NCU03319 NCU04274 NCU05079 NCU05585 NCU07068 NCU00809 NCU01132 NCU06005 NCU08397 NCU09274 NCU09287 NCU01751 NCU02179 NCU05519 NCU06518 NCU21119 NCU00803 NCU02653 NCU06358 NCU08114 NCU08715 NCU…	970	9.63	1.27726	0.0336977
20.01.01 ion transport	7	1.56	NCU00916 NCU07068 NCU07966 NCU10732 NCU20002 NCU08147 NCU08325	149	1.48	1.05405	0.494619
20.01.01.01 cation transport (H+, Na+, K+, Ca2+ , NH4+, etc.)	6	1.34	NCU08147 NCU00916 NCU07966 NCU08325 NCU07068 NCU20002	122	1.21	1.10744	0.458944
20.01.01.01.01 heavy metal ion transport (Cu+, Fe3+, etc.)	2	0.44	NCU20002 NCU08325	45	0.44	1	0.600271
20.01.01.07 anion transport	1	0.22	NCU08325	31	0.3	0.733333	1
20.01.01.07.07 phosphate transport	1	0.22	NCU08325	10	0.09	2.44444	0.365196
20.01.03.01 sugar transport	2	0.44	NCU10721 NCU02582	16	0.15	2.93333	0.156966
20.01.09 peptide transport	2	0.44	NCU08397 NCU05079	11	0.1	4.4	0.0830187
20.01.11 amine / polyamine transport	1	0.22	NCU08895	6	0.05	4.4	0.238609
20.01.13 lipid/fatty acid transport	2	0.44	NCU09287 NCU01751	50	0.49	0.897959	1
20.01.15 electron transport	9	2.01	NCU01140 NCU09931 NCU07362 NCU20294 NCU01815 NCU03415 NCU02179 NCU06518 NCU09274	168	1.66	1.21084	0.330181
20.01.21 RNA transport	1	0.22	NCU04274	32	0.31	0.709677	1
20.01.27 drug/toxin transport	2	0.44	NCU00306 NCU01968	67	0.66	0.666667	1
20.03.01 channel / pore class transport	1	0.22	NCU01140	27	0.26	0.846154	1
20.03.02 carrier (electrochemical potential-driven transport)	2	0.44	NCU00306 NCU00916	27	0.26	1.69231	0.338682
20.03.02.03 antiporter	2	0.44	NCU00306 NCU00916	16	0.15	2.93333	0.156966
20.03.02.03.01 proton driven antiporter	1	0.22	NCU00306	8	0.07	3.14286	0.304771
20.03.09 phosphotransferase system	2	0.44	NCU06005 NCU21035	5	0.04	11	0.0179943
20.03.22 transport ATPases	2	0.44	NCU08147 NCU07966	62	0.61	0.721311	1
20.03.25 ABC transporters	4	0.89	NCU01751 NCU00290 NCU01750 NCU20002	41	0.4	2.225	0.107221
20.09 transport routes	34	7.6	NCU00988 NCU04274 NCU05519 NCU07966 NCU08114 NCU08147 NCU08715 NCU10732 NCU06138 NCU02139 NCU20045 NCU00782 NCU02188 NCU09027 NCU09287 NCU09698 NCU11102 NCU00809 NCU01751 NCU03319 NCU08325 NCU20002 NCU01132 NCU05585 NCU06026 NCU00916 NCU02582 NCU05079 NCU05853 NCU06358 NCU00195 NCU00803 NCU00821 NCU02653	636	6.31	1.20444	0.148169
20.09.01 nuclear transport	1	0.22	NCU04274	62	0.61	0.360656	1
20.09.03 peroxisomal transport	1	0.22	NCU01751	10	0.09	2.44444	0.365196
20.09.04 mitochondrial transport	2	0.44	NCU11102 NCU10732	91	0.9	0.488889	1
20.09.07 vesicular transport (Golgi network, etc.)	2	0.44	NCU11102 NCU03319	174	1.72	0.255814	1
20.09.07.03 ER to Golgi transport	1	0.22	NCU03319	55	0.54	0.407407	1
20.09.13 vacuolar/lysosomal transport	2	0.44	NCU00916 NCU20002	114	1.13	0.389381	1
20.09.16 cellular export and secretion	2	0.44	NCU02139 NCU09287	128	1.27	0.346457	1
20.09.18.09 vesicular cellular import	1	0.22	NCU02139	77	0.76	0.289474	1
20.09.18.09.01 endocytosis	1	0.22	NCU02139	77	0.76	0.289474	1
30 CELLULAR COMMUNICATION/SIGNAL TRANSDUCTION MECHANISM	11	2.46	NCU03523 NCU02202 NCU04615 NCU21035 NCU02463 NCU03197 NCU06179 NCU00108 NCU00196 NCU06005 NCU03426	286	2.84	0.866197	1
30.01 cellular signalling	11	2.46	NCU02463 NCU00196 NCU21035 NCU06005 NCU03197 NCU02202 NCU03426 NCU03523 NCU04615 NCU06179 NCU00108	257	2.55	0.964706	1
30.01.05 enzyme mediated signal transduction	7	1.56	NCU00196 NCU00108 NCU06005 NCU21035 NCU03197 NCU02202 NCU06179	139	1.38	1.13043	0.422145
30.01.05.01 protein kinase	2	0.44	NCU00108 NCU03197	64	0.63	0.698413	1
30.01.05.01.06 serine/threonine kinase	2	0.44	NCU00108 NCU03197	18	0.17	2.58824	0.18915
30.01.05.05 G-protein mediated signal transduction	1	0.22	NCU00196	55	0.54	0.407407	1
30.01.09 second messenger mediated signal transduction	1	0.22	NCU00108	45	0.44	0.5	1
30.01.09.11 polyphosphoinositol mediated signal transduction	1	0.22	NCU00108	14	0.13	1.69231	0.470776
32 CELL RESCUE, DEFENSE AND VIRULENCE	24	5.36	NCU20362 NCU21119 NCU21295 NCU01140 NCU01636 NCU04865 NCU01233 NCU06179 NCU09210 NCU11102 NCU05239 NCU08147 NCU04400 NCU07523 NCU08429 NCU00306 NCU02969 NCU05770 NCU06518 NCU07966 NCU03415 NCU09791 NCU20002 NCU06811	594	5.9	0.908475	1
32.01 stress response	12	2.68	NCU21295 NCU11102 NCU03415 NCU07966 NCU20362 NCU01233 NCU02969 NCU08147 NCU05239 NCU04400 NCU06179 NCU06518	351	3.48	0.770115	1
32.01.01 oxidative stress response	3	0.67	NCU06518 NCU20362 NCU03415	53	0.52	1.28846	0.420431
32.01.03 osmotic and salt stress response	3	0.67	NCU05239 NCU01233 NCU03415	53	0.52	1.28846	0.420431
32.01.04 pH stress response	2	0.44	NCU07966 NCU08147	4	0.03	14.6667	0.011122
32.01.05 heat shock response	2	0.44	NCU21295 NCU02969	39	0.38	1.15789	0.522102
32.01.07 unfolded protein response (e.g. ER quality control)	1	0.22	NCU11102	52	0.51	0.431373	1
32.05 disease, virulence and defense	8	1.78	NCU07523 NCU09791 NCU03415 NCU06811 NCU20002 NCU00306 NCU04865 NCU08429	187	1.85	0.962162	1
32.05.01 resistance proteins	3	0.67	NCU00306 NCU20002 NCU03415	74	0.73	0.917808	1
32.05.01.03 chemical agent resistance	1	0.22	NCU20002	26	0.25	0.88	1
32.05.01.03.03 inorganic chemical agent resistance (e.g. heavy metals)	1	0.22	NCU20002	8	0.07	3.14286	0.304771
32.05.03 defense related proteins	1	0.22	NCU03415	33	0.32	0.6875	1
32.05.05 virulence, disease factors	3	0.67	NCU09791 NCU07523 NCU04865	61	0.6	1.11667	0.512976
32.07 detoxification	9	2.01	NCU20362 NCU21119 NCU09210 NCU20002 NCU01636 NCU05770 NCU01140 NCU03415 NCU00306	161	1.59	1.26415	0.286996
32.07.03 detoxification by modification	1	0.22	NCU03415	23	0.22	1	1
32.07.05 detoxification by export	2	0.44	NCU20002 NCU00306	44	0.43	1.02326	0.587938
32.07.07 oxygen and radical detoxification	4	0.89	NCU01140 NCU09210 NCU20362 NCU05770	31	0.3	2.96667	0.0467931
32.07.07.01 catalase reaction	2	0.44	NCU05770 NCU20362	4	0.03	14.6667	0.011122
32.07.07.05 peroxidase reaction	1	0.22	NCU09210	5	0.04	5.5	0.203208
32.07.09 detoxification by degradation	1	0.22	NCU03415	17	0.16	1.375	0.538291
32.10 degradation / modification of foreign (exogenous) compounds	2	0.44	NCU09791 NCU07523	20	0.19	2.31579	0.222112
32.10.07 degradation / modification of foreign (exogenous) polysaccharides	2	0.44	NCU09791 NCU07523	13	0.12	3.66667	0.111141
34 INTERACTION WITH THE ENVIRONMENT	20	4.47	NCU00138 NCU01958 NCU02139 NCU07068 NCU08325 NCU01233 NCU02500 NCU02582 NCU02969 NCU20002 NCU21295 NCU00916 NCU00988 NCU08147 NCU20035 NCU08397 NCU00090 NCU04533 NCU06179 NCU07966	473	4.69	0.953092	1
34.01 homeostasis	8	1.78	NCU06179 NCU02139 NCU08147 NCU08325 NCU07068 NCU07966 NCU20002 NCU00916	186	1.84	0.967391	1
34.01.01 homeostasis of cations	8	1.78	NCU02139 NCU06179 NCU08325 NCU00916 NCU08147 NCU20002 NCU07068 NCU07966	165	1.63	1.09202	0.451349
34.01.01.01 homeostasis of metal ions (Na, K, Ca etc.)	6	1.34	NCU00916 NCU08147 NCU02139 NCU07068 NCU20002 NCU07966	117	1.16	1.15517	0.419233
34.01.01.03 homeostasis of protons	3	0.67	NCU07068 NCU08325 NCU00916	42	0.41	1.63415	0.285876
34.01.03 homeostasis of anions	1	0.22	NCU08325	18	0.17	1.29412	0.558829
34.01.03.03 homeostasis of phosphate	1	0.22	NCU08325	5	0.04	5.5	0.203208
34.07 cell adhesion	1	0.22	NCU04533	22	0.21	1.04762	0.632259
34.07.01 cell-cell adhesion	1	0.22	NCU04533	6	0.05	4.4	0.238609
34.11 cellular sensing and response to external stimulus	11	2.46	NCU00138 NCU01958 NCU20035 NCU00988 NCU21295 NCU00090 NCU02500 NCU02582 NCU02969 NCU01233 NCU08397	277	2.75	0.894545	1
34.11.03 chemoperception and response	7	1.56	NCU00090 NCU01233 NCU00138 NCU01958 NCU02500 NCU08397 NCU20035	209	2.07	0.753623	1
34.11.03.07 pheromone response, mating-type determination, sex-specific proteins	5	1.11	NCU01958 NCU20035 NCU00138 NCU02500 NCU08397	158	1.56	0.711538	1
34.11.03.11 pH response	1	0.22	NCU00090	8	0.07	3.14286	0.304771
34.11.03.13 osmosensing and response	1	0.22	NCU01233	35	0.34	0.647059	1
34.11.09 temperature perception and response	2	0.44	NCU21295 NCU02969	21	0.2	2.2	0.238765
34.11.11 rhythm (e.g. circadian, ultradian)	1	0.22	NCU02500	12	0.11	2	0.42038
34.11.12 perception of nutrients and nutritional adaptation	2	0.44	NCU02582 NCU00988	26	0.25	1.76	0.322188
40 CELL FATE	4	0.89	NCU09847 NCU20305 NCU07253 NCU08127	241	2.39	0.372385	1
40.01 cell growth / morphogenesis	4	0.89	NCU07253 NCU20305 NCU09847 NCU08127	186	1.84	0.483696	1
40.01.03 directional cell growth (morphogenesis)	2	0.44	NCU08127 NCU07253	60	0.59	0.745763	1
40.01.05 growth regulators / regulation of cell size	1	0.22	NCU09847	13	0.12	1.83333	0.44615
40.10 cell death	1	0.22	NCU20305	63	0.62	0.354839	1
40.10.02 apoptosis (type I programmed cell death)	1	0.22	NCU20305	57	0.56	0.392857	1
40.10.02.01 anti-apoptosis	1	0.22	NCU20305	13	0.12	1.83333	0.44615
41 DEVELOPMENT (Systemic)	2	0.44	NCU08726 NCU09847	45	0.44	1	0.600271
41.01 fungal/microorganismic development	2	0.44	NCU08726 NCU09847	45	0.44	1	0.600271
41.01.03 tissue pattern formation	2	0.44	NCU08726 NCU09847	6	0.05	8.8	0.0262048
41.01.03.01 fruit body development (sexually or asexually derived spores)	1	0.22	NCU08726	4	0.03	7.33333	0.166165
41.01.03.03 mycelium development (hyphae, vegetative thallus)	1	0.22	NCU09847	1	0	0	0.0444069
42 BIOGENESIS OF CELLULAR COMPONENTS	14	3.13	NCU02179 NCU03415 NCU09791 NCU04959 NCU20467 NCU04802 NCU04823 NCU00108 NCU00196 NCU07253 NCU07523 NCU08127 NCU08418 NCU09923	523	5.19	0.603083	1
42.01 cell wall	6	1.34	NCU08127 NCU07253 NCU04959 NCU20467 NCU09923 NCU04823	156	1.54	0.87013	1
42.04 cytoskeleton/structural proteins	3	0.67	NCU00196 NCU08127 NCU00108	136	1.35	0.496296	1
42.04.03 actin cytoskeleton	1	0.22	NCU00196	60	0.59	0.372881	1
42.04.05 microtubule cytoskeleton	1	0.22	NCU00108	44	0.43	0.511628	1
42.16 mitochondrion	2	0.44	NCU03415 NCU02179	85	0.84	0.52381	1
42.19 peroxisome	1	0.22	NCU04802	15	0.14	1.57143	0.49431
42.25 vacuole or lysosome	1	0.22	NCU08418	35	0.34	0.647059	1
42.27 extracellular / secretion proteins	2	0.44	NCU07523 NCU09791	14	0.13	3.38462	0.126004
43 CELL TYPE DIFFERENTIATION	8	1.78	NCU05239 NCU07325 NCU08397 NCU20038 NCU07324 NCU08127 NCU08457 NCU08726	280	2.78	0.640288	1
43.01 fungal/microorganismic cell type differentiation	8	1.78	NCU07325 NCU08726 NCU05239 NCU07324 NCU08127 NCU08457 NCU20038 NCU08397	270	2.68	0.664179	1
43.01.03 fungal and other eukaryotic cell type differentiation	8	1.78	NCU05239 NCU08397 NCU08127 NCU07325 NCU08457 NCU20038 NCU07324 NCU08726	270	2.68	0.664179	1
43.01.03.05 budding, cell polarity and filament formation	3	0.67	NCU20038 NCU05239 NCU08127	145	1.44	0.465278	1
43.01.03.07 development of conidia	2	0.44	NCU07325 NCU07324	8	0.07	6.28571	0.0461216
43.01.03.09 development of asco- basidio- or zygospore	3	0.67	NCU08726 NCU08397 NCU08457	93	0.92	0.728261	1
99 UNCLASSIFIED PROTEINS	239	53.4	NCU00586 NCU00985 NCU01124 NCU01893 NCU02552 NCU02875 NCU04249 NCU05066 NCU05148 NCU05500 NCU05755 NCU05819 NCU05822 NCU05859 NCU06414 NCU06810 NCU06977 NCU07269 NCU07967 NCU08428 NCU08769 NCU08949 NCU09057 NCU09253 NCU09259 NCU09336 NCU10006 NCU20032 NCU20058 NCU20320 NCU20936 NCU21018 NCU00046 NCU00365 NCU02596 NCU02690 NCU02761 NCU03064 NCU03647 NCU03918 NCU04456 NCU04480 NCU04762 NCU04994 NCU…	5853	58.1	0.919105	0.981838

## Sheet: Table S5
FUNCTIONAL CATEGORY	Abs SET	Rel SET	Genes SET	Abs GENOME	Rel GENOME	Rel SET/Rel GENOME	P-VALUE
01 METABOLISM	21	52.5	NCU08402 NCU07340 NCU01419 NCU08739 NCU09798 NCU04466 NCU10009 NCU04537 NCU08056 NCU07452 NCU09680 NCU10021 NCU02502 NCU04963 NCU11353 NCU08900 NCU05264 NCU03813 NCU04265 NCU07242 NCU20609	1740	17.2	3.05233	3.9772e-07
01.05 C-compound and carbohydrate metabolism	15	37.5	NCU03813 NCU04963 NCU10009 NCU07340 NCU11353 NCU10021 NCU08056 NCU08402 NCU09680 NCU20609 NCU04537 NCU01419 NCU09798 NCU04265 NCU07242	759	7.54	4.97347	8.52285e-08
01.05.25 regulation of C-compound and carbohydrate metabolism	4	10	NCU04963 NCU04537 NCU20609 NCU10021	93	0.92	10.8696	0.000483826
20 CELLULAR TRANSPORT, TRANSPORT FACILITIES AND TRANSPORT ROUTES	12	30	NCU20995 NCU07452 NCU09798 NCU08738 NCU20609 NCU10009 NCU05089 NCU04452 NCU08056 NCU04963 NCU10021 NCU04537	970	9.63	3.11526	0.000260892
20.01 transported compounds (substrates)	12	30	NCU10021 NCU05089 NCU09798 NCU20995 NCU04537 NCU04452 NCU07452 NCU08056 NCU20609 NCU04963 NCU08738 NCU10009	662	6.57	4.56621	5.99103e-06
20.01.03 C-compound and carbohydrate transport	8	20	NCU08056 NCU10021 NCU10009 NCU04537 NCU04963 NCU20995 NCU20609 NCU05089	107	1.06	18.8679	7.25927e-09
20.01.03.01 sugar transport	4	10	NCU04537 NCU04963 NCU20609 NCU10021	16	0.15	66.6667	3.75904e-07
20.03 transport facilities	7	17.5	NCU10021 NCU10009 NCU04963 NCU05089 NCU20609 NCU04537 NCU08056	303	3.01	5.81395	0.000165773
20.09.18 cellular import	6	15	NCU08738 NCU20995 NCU10021 NCU20609 NCU04537 NCU04963	200	1.98	7.57576	0.000124733
20.09.18.07 non-vesicular cellular import	6	15	NCU08738 NCU10021 NCU20995 NCU04963 NCU04537 NCU20609	89	0.88	17.0455	1.21495e-06
34.11.12 perception of nutrients and nutritional adaptation	4	10	NCU04963 NCU20609 NCU10021 NCU04537	26	0.25	40	3.00059e-06
01.01 amino acid metabolism	2	5	NCU07242 NCU09798	319	3.16	1.58228	0.363363
01.01.09 metabolism of the cysteine - aromatic group	1	2.5	NCU09798	113	1.12	2.23214	0.363937
01.01.09.01 metabolism of glycine	1	2.5	NCU09798	17	0.16	15.625	0.0654991
01.01.09.01.01 biosynthesis of glycine	1	2.5	NCU09798	13	0.12	20.8333	0.0504745
01.02 nitrogen, sulfur and selenium metabolism	2	5	NCU04466 NCU07452	150	1.49	3.3557	0.119323
01.02.02 nitrogen metabolism	2	5	NCU04466 NCU07452	30	0.29	17.2414	0.00624303
01.02.02.09 catabolism of nitrogenous compounds	2	5	NCU04466 NCU07452	14	0.13	38.4615	0.0013595
01.02.02.09.01 urea catabolism (not urea cycle)	1	2.5	NCU04466	3	0.02	125	0.0118752
01.03 nucleotide/nucleoside/nucleobase metabolism	1	2.5	NCU05264	228	2.26	1.10619	0.600779
01.03.04 pyrimidine nucleotide/nucleoside/nucleobase metabolism	1	2.5	NCU05264	49	0.48	5.20833	0.177635
01.03.04.01 pyrimidine nucleotide/nucleoside/nucleobase catabolism	1	2.5	NCU05264	5	0.04	62.5	0.0197155
01.04 phosphate metabolism	3	7.5	NCU08056 NCU10009 NCU11353	287	2.85	2.63158	0.10488
01.05.02 sugar, glucoside, polyol and carboxylate metabolism	3	7.5	NCU04265 NCU11353 NCU09680	156	1.54	4.87013	0.0237352
01.05.02.07 sugar, glucoside, polyol and carboxylate catabolism	3	7.5	NCU04265 NCU11353 NCU09680	124	1.23	6.09756	0.012938
01.05.03 polysaccharide metabolism	3	7.5	NCU07242 NCU09680 NCU07340	169	1.67	4.49102	0.0291765
01.05.05 C-1 compound metabolism	1	2.5	NCU03813	12	0.11	22.7273	0.0466817
01.05.05.07 C-1 compound catabolism	1	2.5	NCU03813	10	0.09	27.7778	0.0390518
01.05.09 aminosaccharide metabolism	1	2.5	NCU07242	27	0.26	9.61538	0.102054
01.05.09.04 aminosaccharide anabolism	1	2.5	NCU07242	17	0.16	15.625	0.0654991
01.06 lipid, fatty acid and isoprenoid metabolism	1	2.5	NCU02502	400	3.97	0.629723	0.803122
01.06.06 isoprenoid metabolism	1	2.5	NCU02502	74	0.73	3.42466	0.256005
01.06.06.11 tetracyclic and pentacyclic triterpenes (cholesterin, steroids and hopanoids) metabolism	1	2.5	NCU02502	50	0.49	5.10204	0.180918
01.07 metabolism of vitamins, cofactors, and prosthetic groups	2	5	NCU08900 NCU03813	176	1.74	2.87356	0.154431
01.20 secondary metabolism	2	5	NCU09798 NCU08402	245	2.43	2.05761	0.254343
01.20.17 metabolism of secondary products derived from primary amino acids	1	2.5	NCU09798	37	0.36	6.94444	0.137213
01.20.17.03 metabolism of amines	1	2.5	NCU09798	6	0.05	50	0.0236128
01.20.35 metabolism of secondary products derived from L-phenylalanine and L-tyrosine	1	2.5	NCU08402	33	0.32	7.8125	0.123313
01.20.35.01 metabolism of phenylpropanoids	1	2.5	NCU08402	29	0.28	8.92857	0.109195
01.25 extracellular metabolism	1	2.5	NCU08739	40	0.39	6.41026	0.147496
01.25.03 extracellular protein degradation	1	2.5	NCU08739	5	0.04	62.5	0.0197155
02 ENERGY	4	10	NCU03813 NCU07452 NCU04452 NCU08402	375	3.72	2.68817	0.0604585
02.01 glycolysis and gluconeogenesis	1	2.5	NCU08402	63	0.62	4.03226	0.222463
02.11 electron transport and membrane-associated energy conservation	1	2.5	NCU07452	116	1.15	2.17391	0.371576
02.16 fermentation	2	5	NCU03813 NCU08402	56	0.55	9.09091	0.0207134
02.16.01 alcohol fermentation	1	2.5	NCU08402	24	0.23	10.8696	0.0912362
02.45 energy conversion and regeneration	2	5	NCU04452 NCU07452	57	0.56	8.92857	0.0214133
10 CELL CYCLE AND DNA PROCESSING	1	2.5	NCU04371	622	6.17	0.405186	0.922422
10.03 cell cycle	1	2.5	NCU04371	403	4	0.625	0.805556
12 PROTEIN SYNTHESIS	1	2.5	NCU04371	362	3.59	0.696379	0.769593
12.01 ribosome biogenesis	1	2.5	NCU04371	221	2.19	1.14155	0.589234
14 PROTEIN FATE (folding, modification, destination)	2	5	NCU08739 NCU04371	862	8.56	0.584112	0.868348
14.01 protein folding and stabilization	1	2.5	NCU04371	81	0.8	3.125	0.276611
14.04 protein targeting, sorting and translocation	1	2.5	NCU04371	203	2.01	1.24378	0.558033
14.07 protein modification	1	2.5	NCU04371	484	4.8	0.520833	0.86124
14.07.09 posttranslational modification of amino acids (e.g. hydroxylation, methylation)	1	2.5	NCU04371	34	0.33	7.57576	0.126808
14.13 protein/peptide degradation	1	2.5	NCU08739	223	2.21	1.13122	0.592565
16 PROTEIN WITH BINDING FUNCTION OR COFACTOR REQUIREMENT (structural or catalytic)	10	25	NCU09798 NCU08056 NCU11353 NCU06524 NCU11050 NCU10009 NCU04371 NCU08402 NCU04452 NCU01419	1375	13.6	1.83824	0.0388924
16.01 protein binding	1	2.5	NCU04371	678	6.73	0.371471	0.938876
16.09 lipid binding	1	2.5	NCU06524	20	0.19	13.1579	0.0766152
16.17 metal binding	3	7.5	NCU08402 NCU11050 NCU01419	262	2.6	2.88462	0.085201
16.17.09 heavy metal binding (Cu, Fe, Zn)	3	7.5	NCU01419 NCU08402 NCU11050	167	1.65	4.54545	0.0282996
16.19 nucleotide/nucleoside/nucleobase binding	3	7.5	NCU08056 NCU10009 NCU11353	397	3.94	1.90355	0.208377
16.19.03 ATP binding	3	7.5	NCU10009 NCU08056 NCU11353	292	2.9	2.58621	0.109019
16.21 complex cofactor/cosubstrate/vitamine binding	2	5	NCU09798 NCU04452	206	2.04	2.45098	0.197064
16.21.05 FAD/FMN binding	2	5	NCU09798 NCU04452	50	0.49	10.2041	0.0167245
16.21.07 NAD/NADP binding	1	2.5	NCU09798	103	1.02	2.45098	0.337815
18 REGULATION OF METABOLISM AND PROTEIN FUNCTION	1	2.5	NCU06524	216	2.14	1.16822	0.580789
18.02 regulation of protein activity	1	2.5	NCU06524	211	2.09	1.19617	0.572175
18.02.01 enzymatic activity regulation / enzyme regulator	1	2.5	NCU06524	167	1.65	1.51515	0.488546
18.02.01.02 enzyme inhibitor	1	2.5	NCU06524	23	0.22	11.3636	0.0876023
18.02.01.02.03 protease inhibitor	1	2.5	NCU06524	5	0.04	62.5	0.0197155
20.01.01 ion transport	2	5	NCU08056 NCU10009	149	1.48	3.37838	0.118018
20.01.01.01 cation transport (H+, Na+, K+, Ca2+ , NH4+, etc.)	2	5	NCU10009 NCU08056	122	1.21	4.13223	0.084369
20.01.09 peptide transport	1	2.5	NCU08738	11	0.1	25	0.0428742
20.01.13 lipid/fatty acid transport	2	5	NCU08056 NCU10009	50	0.49	10.2041	0.0167245
20.01.15 electron transport	3	7.5	NCU09798 NCU07452 NCU04452	168	1.66	4.51807	0.0287363
20.01.27 drug/toxin transport	2	5	NCU10009 NCU08056	67	0.66	7.57576	0.0289372
20.03.02 carrier (electrochemical potential-driven transport)	1	2.5	NCU10021	27	0.26	9.61538	0.102054
20.03.02.02 symporter	1	2.5	NCU10021	11	0.1	25	0.0428742
20.03.02.02.01 proton driven symporter	1	2.5	NCU10021	7	0.06	41.6667	0.0274951
20.03.22 transport ATPases	2	5	NCU08056 NCU10009	62	0.61	8.19672	0.025058
20.03.25 ABC transporters	2	5	NCU10009 NCU08056	41	0.4	12.5	0.0114492
20.09 transport routes	8	20	NCU20995 NCU04537 NCU10021 NCU20609 NCU08056 NCU08738 NCU04963 NCU10009	636	6.31	3.16957	0.00307874
20.09.16 cellular export and secretion	4	10	NCU08056 NCU04963 NCU10009 NCU20609	128	1.27	7.87402	0.00159977
20.09.16.01 Type I protein secretion system (ABC-type transport systems)	2	5	NCU08056 NCU10009	15	0.14	35.7143	0.00156471
30 CELLULAR COMMUNICATION/SIGNAL TRANSDUCTION MECHANISM	1	2.5	NCU04371	286	2.84	0.880282	0.685015
30.01 cellular signalling	1	2.5	NCU04371	257	2.55	0.980392	0.645327
30.01.09 second messenger mediated signal transduction	1	2.5	NCU04371	45	0.44	5.68182	0.16437
30.01.09.03 Ca2+ mediated signal transduction	1	2.5	NCU04371	12	0.11	22.7273	0.0466817
30.05 transmembrane signal transduction	1	2.5	NCU04371	63	0.62	4.03226	0.222463
32 CELL RESCUE, DEFENSE AND VIRULENCE	5	12.5	NCU10009 NCU08056 NCU20875 NCU02335 NCU04371	594	5.9	2.11864	0.0844129
32.01 stress response	3	7.5	NCU04371 NCU08056 NCU10009	351	3.48	2.15517	0.16229
32.01.01 oxidative stress response	2	5	NCU10009 NCU08056	53	0.52	9.61538	0.0186733
32.01.03 osmotic and salt stress response	1	2.5	NCU04371	53	0.52	4.80769	0.190694
32.05 disease, virulence and defense	3	7.5	NCU10009 NCU02335 NCU08056	187	1.85	4.05405	0.037715
32.05.01 resistance proteins	2	5	NCU10009 NCU08056	74	0.73	6.84932	0.0347424
32.05.01.03 chemical agent resistance	2	5	NCU08056 NCU10009	26	0.25	20	0.0047113
32.05.05 virulence, disease factors	1	2.5	NCU02335	61	0.6	4.16667	0.216208
32.05.05.01 toxins	1	2.5	NCU02335	13	0.12	20.8333	0.0504745
32.07 detoxification	3	7.5	NCU08056 NCU20875 NCU10009	161	1.59	4.71698	0.0257557
32.07.05 detoxification by export	2	5	NCU08056 NCU10009	44	0.43	11.6279	0.01311
32.07.07 oxygen and radical detoxification	1	2.5	NCU20875	31	0.3	8.33333	0.116282
32.07.07.03 glutathione conjugation reaction	1	2.5	NCU20875	10	0.09	27.7778	0.0390518
34 INTERACTION WITH THE ENVIRONMENT	7	17.5	NCU04963 NCU20609 NCU10009 NCU04371 NCU10021 NCU04537 NCU08056	473	4.69	3.73134	0.00234009
34.01 homeostasis	3	7.5	NCU04371 NCU08056 NCU10009	186	1.84	4.07609	0.0372103
34.01.01 homeostasis of cations	3	7.5	NCU08056 NCU10009 NCU04371	165	1.63	4.60123	0.0274372
34.01.01.01 homeostasis of metal ions (Na, K, Ca etc.)	3	7.5	NCU10009 NCU04371 NCU08056	117	1.16	6.46552	0.0110612
34.11 cellular sensing and response to external stimulus	4	10	NCU04537 NCU20609 NCU04963 NCU10021	277	2.75	3.63636	0.0235806
40 CELL FATE	1	2.5	NCU06815	241	2.39	1.04603	0.621385
40.01 cell growth / morphogenesis	1	2.5	NCU06815	186	1.84	1.3587	0.52645
40.01.03 directional cell growth (morphogenesis)	1	2.5	NCU06815	60	0.59	4.23729	0.213062
42 BIOGENESIS OF CELLULAR COMPONENTS	2	5	NCU08739 NCU08402	523	5.19	0.963391	0.622792
42.01 cell wall	1	2.5	NCU08402	156	1.54	1.62338	0.465266
42.27 extracellular / secretion proteins	1	2.5	NCU08739	14	0.13	19.2308	0.0542526
99 UNCLASSIFIED PROTEINS	9	22.5	NCU05277 NCU20699 NCU02798 NCU04046 NCU08183 NCU00265 NCU04583 NCU01380 NCU04713	5853	58.1	0.387263	0.999999
