# Supplementary material for: Transcriptional comparison of the filamentous fungus Neurospora crassa growing on three major monosaccharides D-glucose, D-xylose and L-arabinose
Source: Biotechnol Biofuels. 2014 Feb 28;7:31. doi: 10.1186/1754-6834-7-31 (PMC4015282; doi:10.1186/1754-6834-7-31)
Supplement: Additional file 4: Table S6 — The expression of Carbohydrate Activity Enzyme database (CAZy) genes significantly induced by L-arabinose. [file 1754-6834-7-31-S4.xlsx]

## Sheet: Table S6
Locus	Symbol	Family	Annotation	D-glucose_RPKM	L-arabinose_RPKM	D-xylose_RPKM
NCU09924	GH93-1	GH93	BNR/Asp-box repeat protein	0.36	198.36	1.09
NCU09923	GH3-7	GH3	beta-xylosidase	0.36	363.76	1.29
NCU09791	GH55-4	GH55	beta-1,3-exoglucanase	8.91	114.06	25.19
NCU09652	GH43-5	GH43	beta-xylosidase	1.91	184.5	131.14
NCU09425	GH94-1	GH94	NdvB protein	5.27	79.55	14.05
NCU09281	GH31-1	GH31	alpha-glucosidase	2.65	183.12	2.78
NCU09209		AA5	galactose oxidase	4.23	109.54	10.58
NCU08779		CBM21	hypothetical protein	41.73	169.98	51.06
NCU08755	GH3-3	GH3	beta-glucosidase 1	0.63	259.73	8.99
NCU08371		GH125	hypothetical protein	9.22	28.34	14.65
NCU08189	GH10-2	GH10	endo-1,4-beta-xylanase	1.31	1145.18	330.62
NCU08127	GH76-3	GH76	hypothetical protein	10.49	45.96	13.43
NCU07523		GH55	1,3-beta glucanase	18.29	135.37	20.33
NCU07269		GH92	alpha-1,2-mannosidase	0.33	57.34	0.34
NCU07253	GH72-4	GH72	1,3-beta-glucanosyltransferase gel1	39.12	244.81	73.24
NCU07225	GH11-2	GH11	endo-1,4-beta-xylanase 2	0.18	160.51	79.95
NCU07130	GH10-4	GH10	endo-beta-1,4-D-xylanase	0.19	22.8	0.25
NCU07067	GH47-5	GH47	mannosyl-oligosaccharide alpha-1,2-mannosidase	1.13	325.23	4.69
NCU06505	GH64-2	GH64	glucanase B	0.07	49	0.07
NCU06504	GH16-8	GH16	hypothetical protein	0.42	21.18	0.1
NCU06143	GH115-1	GH115	hypothetical protein	1.05	131.19	41.33
NCU06020	GH18-7	GH18	chitinase	8.66	27.87	8.91
NCU06010	GH71-2	GH71	mutanase	1.15	51.3	1
NCU05965	GH43-7	GH43	arabinosidase	3.75	299.63	3.43
NCU05924	GH10-1	GH10	endo-1,4-beta-xylanase	0.05	83.99	7.23
NCU05819		GH125	DUF1237 domain-containing protein	0.59	103.33	0.7
NCU05751	CE3-2	CE3	cellulose-binding protein	1.01	161.44	1.54
NCU05239	Chs-2	GT2	chitin synthase A	5.76	28.33	7.42
NCU04959	GH16-4	GH16	secreted glucosidase	1.32	106.42	3.09
NCU04885		GH31	alpha-xylosidase	4.71	27.36	6.42
NCU04883	GH18-4	GH18	chitinase 1	0.44	178.36	0.51
NCU04674	GH31-3	GH31	alpha-glucosidase	1.94	107.26	31.79
NCU04623	GH35-2	GH35	beta-galactosidase	0.83	55.16	1.38
NCU04431	GH16-3	GH16	endo-1,3(4)-beta-glucanase	1.09	101.37	0.89
NCU03254	GH5-3	GH5	hypothetical protein	10.47	73.7	11.42
NCU03215		GH76	glycosyl hydrolase	8.16	41.49	7.52
NCU03098		GH15	glycosyl hydrolase	0.54	74.98	0.44
NCU02654	GH105-1	GH105	glycosyl hydrolase family 88	0.27	18.85	2.05
NCU02583	Gla-2	GH31	alpha-glucosidase	4.56	36.83	6.91
NCU02343	GH51-1	GH51	alpha-L-arabinofuranosidase 2	3.05	850.19	157.05
NCU02184	Chit-1	GH18	hypothetical protein	103.9	483.04	434.49
NCU01900	GH43-2	GH43	xylosidase/arabinosidase	2.03	163.3	366.11
NCU01517	Gla-1	GH15	glucoamylase	15.84	341.8	83.54
NCU00985		GH2	hydrolase	0.2	105.04	0.46
NCU00943	Tre-1	GH37	trehalase	0.64	42.96	18.24
NCU00810		GH2	beta-galactosidase	13.77	228.5	19.95
NCU00709	GH3-8	GH3	beta-xylosidase	0.39	175.6	1.63
NCU00642	GH35-1	GH35	beta-galactosidase	4.68	97.01	15.05
NCU00244	GT8-1	GT8	glycosyl transferase	6.55	28.49	2.14
NCU00061		GH16	hypothetical protein	1.93	27.42	2.73
