# Supplementary material for: Transcriptional comparison of the filamentous fungus Neurospora crassa growing on three major monosaccharides D-glucose, D-xylose and L-arabinose
Source: Biotechnol Biofuels. 2014 Feb 28;7:31. doi: 10.1186/1754-6834-7-31 (PMC4015282; doi:10.1186/1754-6834-7-31)
Supplement: Additional file 6: Table S7 — The genes showing up- or downregulated expression in N.crassa under L-arabinose and/or no carbon condition. [file 1754-6834-7-31-S6.xlsx]

## Sheet: Table S7
UP-regulated			Down-regulated
Locus	Annotation		Locus	Annotation
NCU17055	hypothetical protein		NCU17177	glycylpeptide N-tetradecanoyltransferase
NCU17044	hypothetical protein		NCU16833	hypothetical protein
NCU16875	hypothetical protein		NCU16802	hypothetical protein
NCU16775	hypothetical protein		NCU16537	hypothetical protein
NCU16512	hypothetical protein		NCU16466	nucleic acid-binding protein
NCU16502	hypothetical protein		NCU12023	mito ribosomal protein S2
NCU16347	hypothetical protein		NCU11345	hypothetical protein
NCU15834	hypothetical protein		NCU11308	hypothetical protein
NCU11353	D-xylulose kinase		NCU10051	flavohemoglobin
NCU11102	SCJ1		NCU10008	fumarate hydratase
NCU10721	solute carrier family 35 member B1 protein		NCU09754	mitochondrial chaperone Frataxin
NCU10595	hypothetical protein		NCU09700	T-complex protein 1 subunit beta
NCU10110	3-hydroxyisobutyrate dehydrogenase		NCU09699	histone acetyltransferase Spt10
NCU10107	ribose 5-phosphate isomerase		NCU09529	hypothetical protein
NCU10106	mitochondrial triosephosphate isomerase		NCU09474	acetyltransferase
NCU10063	sugar isomerase		NCU09315	phosphorus acquisition-controlling protein
NCU10006	hypothetical protein		NCU09295	hypothetical protein
NCU09924	BNR/Asp-box repeat protein		NCU09294	hypothetical protein
NCU09923	beta-xylosidase		NCU09228	aminopeptidase 2
NCU09883	hypothetical protein		NCU09227	kelch repeat-containing protein
NCU09847	hypothetical protein		NCU09129	hypothetical protein
NCU09791	beta-1,3-exoglucanase		NCU09090	phosphopantothenate-cysteine ligase
NCU09787	hypothetical protein		NCU09068	nitrogen catabolic enzyme regulatory protein
NCU09734	hypothetical protein		NCU09004	eukaryotic translation initiation factor 6
NCU09729	hypothetical protein		NCU08947	ubiquinol-cytochrome-c reductase chain VIII
NCU09728	hypothetical protein		NCU08946	hypothetical protein
NCU09705	GAL10		NCU08940	ubiquinol-cytochrome c reductase complex protein
NCU09533	NAD binding Rossmann fold oxidoreductase		NCU08927	dihydroceramide delta(4)-desaturase
NCU09523	hypothetical protein		NCU08878	TEM1
NCU09520	hypothetical protein		NCU08877	glycine cleavage system H protein
NCU09395	hypothetical protein		NCU08816	hypothetical protein
NCU09390	tetrahydroxynaphthalene reductase		NCU08669	betaine aldehyde dehydrogenase 2
NCU09336	hypothetical protein		NCU08505	DUF866 domain-containing protein
NCU09335	hypothetical protein		NCU08471	succinyl-CoA ligase beta-chain
NCU09281	alpha-glucosidase		NCU08407	MFS transporter
NCU09274	hypothetical protein		NCU08291	ferrochelatase
NCU09273	hypothetical protein		NCU08280	squalene epoxidase
NCU09272	hypothetical protein		NCU08225	high affinity nickel transporter nic1
NCU09259	hypothetical protein		NCU08217	SRP receptor beta subunit
NCU09253	DUF907 domain-containing protein		NCU08138	cytochrome C1 heme lyase
NCU09210	dyp-type peroxidase		NCU08137	hypothetical protein
NCU09209	galactose oxidase		NCU08094	dihydrofolate reductase
NCU09195	vacuolar membrane PQ loop repeat protein		NCU07959	hypothetical protein
NCU09193	hypothetical protein		NCU07947	glycolipid transfer protein HET-C2
NCU09157	hypothetical protein		NCU07933	hypothetical protein
NCU09049	hypothetical protein		NCU07932	hypothetical protein
NCU09035	alcohol dehydrogenase		NCU07914	phosphoglycerate kinase
NCU09034	mandelate racemase/muconate lactonizing enzyme family protein		NCU07850	NADPH oxidase regulator NoxR
NCU09010	hypothetical protein		NCU07849	thiamine-4
NCU08986	hypothetical protein		NCU07831	eukaryotic translation initiation factor 3
NCU08943	3-oxoacyl-(acyl-carrier-protein) reductase		NCU07808	hypothetical protein
NCU08922	hypothetical protein		NCU07807	fructose-bisphosphate aldolase
NCU08895	PNS1		NCU07794	2Fe-2S iron-sulfur cluster binding domain-containing protein
NCU08851	hypothetical protein		NCU07678	hypothetical protein
NCU08850	UV-endonuclease UVE-1		NCU07666	DUF1014 domain-containing protein
NCU08842	hypothetical protein		NCU07585	siroheme synthase
NCU08827	hypothetical protein		NCU07539	hypothetical protein
NCU08779	hypothetical protein		NCU07494	hypothetical protein
NCU08752	acetylcholinesterase		NCU07458	N-acetylglucosamine-phosphate mutase
NCU08726	fluffy		NCU07452	NADPH dehydrogenase
NCU08709	hypothetical protein		NCU07442	betaine aldehyde dehydrogenase
NCU08700	hypothetical protein		NCU07432	tetraspanin
NCU08670	hypothetical protein		NCU07422	hypothetical protein
NCU08597	hypothetical protein		NCU07392	transcriptional regulatory protein Pro-1
NCU08561	succinate/fumarate mitochondrial transporter		NCU07389	SAM and PH domain-containing protein
NCU08487	hypothetical protein		NCU07380	eukaryotic translation initiation factor 3
NCU08418	tripeptidyl-peptidase		NCU07192	hypothetical protein
NCU08397	hypothetical protein		NCU07072	galactose-1-phosphate uridylyltransferase
NCU08384	xylose reductase		NCU07001	homoserine O-acetyltransferase
NCU08371	hypothetical protein		NCU06989	hypothetical protein
NCU08347	hypothetical protein		NCU06958	mito ribosomal protein S21
NCU08325	inorganic phosphate transporter PHO84		NCU06945	hypothetical protein
NCU08307	hypothetical protein		NCU06912	hypothetical protein
NCU08272	cytochrome b2		NCU06911	hypothetical protein
NCU08229	hypothetical protein		NCU06876	adenosine 5'-monophosphoramidase
NCU08224	hypothetical protein		NCU06821	CRO1 protein
NCU08223	hypothetical protein		NCU06786	50S ribosomal protein L30
NCU08155	hypothetical protein		NCU06741	cytochrome c oxidase subunit VIb
NCU08150	hypothetical protein		NCU06724	glutamine synthetase
NCU08128	benzoate 4-monooxygenase cytochrome P450		NCU06711	hypothetical protein
NCU08127	hypothetical protein		NCU06695	cytochrome c oxidase polypeptide VI
NCU08047	hypothetical protein		NCU06687	glycogen synthase
NCU07948	hypothetical protein		NCU06659	GTP-binding protein
NCU07941	aspartate aminotransferase		NCU06588	hypothetical protein
NCU07934	hypothetical protein		NCU06556	thioredoxin II
NCU07869	INSIG domain-containing protein		NCU06542	mitochondrial 30S ribosomal protein S12
NCU07802	hypothetical protein		NCU06532	dihydroorotate reductase PyrE
NCU07748	hypothetical protein		NCU06495	mitochondrial inner membrane organization protein mio10
NCU07705	C6 finger domain-containing protein		NCU06464	hypothetical protein
NCU07668	MFS multidrug transporter		NCU06452	cysteine synthase
NCU07661	hypothetical protein		NCU06451	hypothetical protein
NCU07617	Acr1		NCU06441	D-lactate dehydrogenase 2
NCU07523	1,3-beta glucanase		NCU06424	aminomethyl transferase
NCU07521	F-box/WD-40 domain-containing protein 2		NCU06403	hypothetical protein
NCU07362	L-lactate ferricytochrome c oxidoreductase		NCU06397	profilin
NCU07327	hypothetical protein		NCU06382	ABC transporter
NCU07324	conidiation-specific protein 13		NCU06348	myo-inositol-1-monophosphatase
NCU07288	hypothetical protein		NCU06311	GMP synthase
NCU07269	alpha-1,2-mannosidase		NCU06310	exopolyphosphatase
NCU07253	1,3-beta-glucanosyltransferase gel1		NCU06246	ATP-dependent RNA helicase mrh-4
NCU07252	hypothetical protein		NCU06231	vacuolar amino acid transporter 1
NCU07130	endo-beta-1,4-D-xylanase		NCU06228	hypothetical protein
NCU07082	aspartyl-tRNA synthetase		NCU06206	hypothetical protein
NCU07065	hypothetical protein		NCU06201	cell wall biogenesis protein Ecm15
NCU07059	lipase/esterase		NCU06117	hypothetical protein
NCU06986	DUF221 domain-containing protein		NCU06059	hypothetical protein
NCU06890	hypothetical protein		NCU06035	elongation factor 1-beta
NCU06811	hypothetical protein		NCU05916	alpha-1,3-mannosyltransferase CMT1
NCU06810	hypothetical protein		NCU05915	hypothetical protein
NCU06799	fungal specific transcription factor		NCU05816	hypothetical protein
NCU06637	peroxin-24 Pex24-Penicillium chrysogenum		NCU05800	zinc knuckle domain-containing protein
NCU06636	cell division control protein 14		NCU05780	glutathione transferase
NCU06597	hypothetical protein		NCU05772	TOM6
NCU06538	hypothetical protein		NCU05714	50S ribosomal subunit protein L15
NCU06524	protease inhibitor		NCU05561	copper metallothionein
NCU06515	hypothetical protein		NCU05552	hypothetical protein
NCU06511	hypothetical protein		NCU05457	cytochrome c oxidase subunit IV
NCU06505	glucanase B		NCU05430	ATP synthase beta subunit
NCU06504	hypothetical protein		NCU05257	homeobox and C2H2 transcription factor
NCU06490	hypothetical protein		NCU05129	anthranilate synthase component I
NCU06380	zinc transporter YKE4		NCU04951	hypothetical protein
NCU06376	hypothetical protein		NCU04907	hypothetical protein
NCU06351	phytase		NCU04856	glutamine synthetase
NCU06273	hypothetical protein		NCU04830	hypothetical protein
NCU06255	hypothetical protein		NCU04645	DUF124 domain-containing protein
NCU06237	hypothetical protein		NCU04644	hypothetical protein
NCU06179	serine/threonine-protein kinase hal4		NCU04336	60S ribosomal protein L19
NCU06143	hypothetical protein		NCU04323	dihydroorotase
NCU06138	quinate permease		NCU04292	branched-chain-amino-acid aminotransferase
NCU06128	hypothetical protein		NCU04259	ubiquinone biosynthesis protein
NCU06125	hypothetical protein		NCU04202	nucleoside diphosphate kinase
NCU06123	phosphoketolase		NCU04181	TOM7
NCU06095	CP2 transcription factor		NCU04173	actin
NCU06068	fungal specific transcription factor		NCU04172	hsp70-like protein
NCU06043	GPR/FUN34 family protein		NCU04129	gamma-tocopherol methyltransferase
NCU06026	quinate permease		NCU04122	malate dehydrogenase
NCU06010	mutanase		NCU04114	hypothetical protein
NCU05977	dihydrodipicolinate synthase		NCU04098	monothiol glutaredoxin-5
NCU05965	arabinosidase		NCU04022	C2H2 finger domain-containing protein
NCU05951	hypothetical protein		NCU03992	fimbrin
NCU05932	hypothetical protein		NCU03979	biotin synthase
NCU05924	endo-1,4-beta-xylanase		NCU03857	hypothetical protein
NCU05897	l-fucose permease		NCU03853	peptidyl-prolyl cis-trans isomerase
NCU05859	hypothetical protein		NCU03827	40S ribosomal protein S9
NCU05858	fatty acid oxygenase		NCU03807	hypothetical protein
NCU05822	hypothetical protein		NCU03802	trimethyllysine dioxygenase
NCU05820	hypothetical protein		NCU03781	CobW domain-containing protein
NCU05784	hypothetical protein		NCU03777	mitochondrial 3-hydroxyisobutyryl-CoA hydrolase
NCU05755	hypothetical protein		NCU03759	methionine-tRNA synthetase
NCU05751	cellulose-binding protein		NCU03725	VIB-1
NCU05721	arrestin domain-containing protein		NCU03653	hypothetical protein
NCU05691	hypothetical protein		NCU03624	hypothetical protein
NCU05574	hypothetical protein		NCU03607	threonine dehydratase catabolic
NCU05571	hypothetical protein		NCU03600	GTP-binding protein EsdC
NCU05569	hypothetical protein		NCU03558	hypothetical protein
NCU05508	hypothetical protein		NCU03536	regulatory protein Cys-3
NCU05427	ATP-dependent Clp protease		NCU03500	aminotransferase
NCU05411	pathway-specific nitrogen regulator		NCU03492	inositolphosphorylceramide-B C-26 hydroxylase
NCU05395	hypothetical protein		NCU03340	cytochrome-c oxidase chain VIIc
NCU05360	calcium permease		NCU03338	hypothetical protein
NCU05303	hypothetical protein		NCU03310	prohibitin-2
NCU05239	chitin synthase A		NCU03283	2-keto-4-pentenoate hydratase
NCU05165	pyridoxamine phosphate oxidase		NCU03253	hypothetical protein
NCU05134	hypothetical protein		NCU03233	hypothetical protein
NCU05066	hypothetical protein		NCU03194	phosphoribosylaminoimidazole carboxylase
NCU05064	C2H2 transcription factor		NCU03192	hypothetical protein
NCU05046	calcium-transporting ATPase 3		NCU03177	sco1
NCU05037	dihydrodipicolinate synthetase		NCU03152	DUF1348 domain-containing protein
NCU05006	cytochrome P450		NCU03151	peroxisomal membrane protein
NCU04963	high-affinity glucose transporter		NCU03147	assembly factor cbp-4
NCU04959	secreted glucosidase		NCU03139	histidine biosynthesis trifunctional protein
NCU04883	chitinase 1		NCU03135	hypothetical protein
NCU04866	ADA-6		NCU03100	6-phosphogluconate dehydrogenase
NCU04865	polyketide synthase 3		NCU03094	hypothetical protein
NCU04862	hypothetical protein		NCU03076	delta-1-pyrroline-5-carboxylate dehydrogenase
NCU04823	NADP-dependent alcohol dehydrogenase C		NCU03055	alpha-1,6-mannosyltransferase subunit
NCU04762	hypothetical protein		NCU02967	ankyrin repeat domain-containing protein
NCU04728	hexokinase-1		NCU02951	40S ribosomal protein S8
NCU04626	G-protein coupled receptor		NCU02936	proline oxidase
NCU04623	beta-galactosidase		NCU02812	uridylate kinase
NCU04615	osmolarity two-component system protein sln1		NCU02811	hypothetical protein
NCU04550	hypothetical protein		NCU02797	UTP-glucose-1-phosphate uridylyltransferase
NCU04533	DUF1881 domain-containing protein		NCU02771	uroporphyrinogen decarboxylase
NCU04486	hypothetical protein		NCU02767	PRO41 protein
NCU04482	hypothetical protein		NCU02757	60S ribosomal protein L2
NCU04480	hypothetical protein		NCU02660	DUF962 domain-containing protein
NCU04467	hypothetical protein		NCU02632	sulfate transporter
NCU04456	hypothetical protein		NCU02623	mitochondrial hypoxia responsive domain-containing protein
NCU04431	endo-1,3(4)-beta-glucanase		NCU02595	hypothetical protein
NCU04419	2-oxoglutarate-dependent ethylene/succinate-forming enzyme		NCU02585	aspartyl-tRNA synthetase
NCU04401	fructose-bisphosphate aldolase		NCU02577	hypothetical protein
NCU04400	hypothetical protein		NCU02565	hypothetical protein
NCU04390	fungal specific transcription factor		NCU02542	hexokinase
NCU04383	hypothetical protein		NCU02536	ubiquinone biosynthesis monooxygenase COQ6
NCU04369	hypothetical protein		NCU02514	mitochondrial ATP synthase alpha subunit
NCU04316	pheromone processing carboxypeptidase Kex1		NCU02474	outer mitochondrial membrane translocase 5
NCU04274	nuclear envelope protein Cut8		NCU02408	fatty acid desaturase
NCU04256	hypothetical protein		NCU02407	dihydrolipoyl dehydrogenase
NCU04230	isocitrate lyase		NCU02399	hypothetical protein
NCU04194	hypothetical protein		NCU02393	mitogen-activated protein kinase 2
NCU04179	C2H2 transcription factor		NCU02372	N(6)-adenine-specific DNA methyltransferase 2
NCU04170	hypothetical protein		NCU02333	arginase
NCU04169	hypothetical protein		NCU02328	O-methyltransferase
NCU04034	hypothetical protein		NCU02250	ATP synthase subunit ATP9
NCU03965	catabolite repression protein creC		NCU02207	T-complex protein 1 subunit beta
NCU03918	hypothetical protein		NCU02157	COQ4
NCU03861	glutaminase A		NCU02136	transaldolase
NCU03830	hypothetical protein		NCU02133	superoxide dismutase
NCU03685	hypothetical protein		NCU02063	mitochondrial intermediate peptidase
NCU03647	hypothetical protein		NCU02044	GTP-binding protein
NCU03604	hypothetical protein		NCU02020	metalloreductase transmembrane component
NCU03569	hypothetical protein		NCU02013	hypothetical protein
NCU03552	hypothetical protein		NCU02003	elongation factor 1 alpha
NCU03530	anchored cell wall protein 6		NCU01967	hypothetical protein
NCU03523	serine/threonine protein kinase		NCU01922	hypothetical protein
NCU03471	DUF6 domain-containing protein		NCU01910	hypothetical protein
NCU03466	hypothetical protein		NCU01902	glucosamine 6-phosphate N-acetyltransferase
NCU03451	hypothetical protein		NCU01816	allantoicase
NCU03323	hypothetical protein		NCU01792	heat shock protein 90-associated
NCU03322	GDSL family lipase		NCU01761	hypothetical protein
NCU03319	COPII-coated vesicle protein SurF4/Erv29		NCU01657	cytochrome-c oxidase assembly protein
NCU03254	hypothetical protein		NCU01652	O-acetylhomoserine
NCU03222	hypothetical protein		NCU01606	ATP synthase subunit 5
NCU03215	glycosyl hydrolase		NCU01587	cofilin
NCU03210	hypothetical protein		NCU01511	urease accessory protein ureG
NCU03197	serine/threonine-protein kinase psk1		NCU01489	hypothetical protein
NCU03128	hypothetical protein		NCU01485	hypothetical protein
NCU03098	glycosyl hydrolase		NCU01468	translation initiation factor eIF-2B subunit delta
NCU03097	nucleotide-sugar transporter		NCU01454	mitochondrial hydrolase
NCU03079	hypothetical protein		NCU01443	seryl-tRNA synthetase
NCU03064	RSC complex subunit Rsc7		NCU01438	nucleosome assembly protein
NCU03043	C2H2 finger domain-containing protein FlbC		NCU01386	hypothetical protein
NCU03013	anchored cell wall protein 10		NCU01347	hypothetical protein
NCU02969	alkaline ceramidase		NCU01331	snRNP and snoRNP protein
NCU02890	hypothetical protein		NCU01307	hypothetical protein
NCU02875	hypothetical protein		NCU01276	N-acetyltransferase 5
NCU02790	hypothetical protein		NCU01272	mitochondrial presequence protease
NCU02787	hypothetical protein		NCU01215	thioesterase
NCU02783	general amino-acid permease GAP1		NCU01175	farnesyl-pyrophosphate synthetase
NCU02761	hypothetical protein		NCU01066	l-amino acid oxidase
NCU02713	conidial separation-1		NCU01007	mito ribosomal protein S18
NCU02654	glycosyl hydrolase family 88		NCU00995	hypothetical protein
NCU02653	allantoate permease		NCU00964	hypothetical protein
NCU02521	hypothetical protein		NCU00938	hypothetical protein
NCU02515	dipeptidyl aminopeptidase		NCU00930	mitochondrial import inner membrane translocase subunit tim-10
NCU02512	hypothetical protein		NCU00911	polysaccharide synthase Cps1p
NCU02491	DNAJ domain-containing protein		NCU00905	N-acylethanolamine amidohydrolase
NCU02390	hypothetical protein		NCU00706	60S ribosomal protein L44
NCU02287	acyl-CoA dehydrogenase		NCU00649	Npt1p
NCU02202	serine/threonine kinase IREI		NCU00636	ATP synthase subunit D
NCU02184	hypothetical protein		NCU00629	6-phosphofructokinase
NCU02174	hypothetical protein		NCU00596	lipoyltransferase
NCU02164	hypothetical protein		NCU00570	DNA-directed RNA polymerase III polypeptide
NCU02130	hypothetical protein		NCU00569	SOH1 family protein
NCU02128	D-arabinitol dehydrogenase		NCU00542	DUF914 domain membrane protein
NCU01900	xylosidase/arabinosidase		NCU00541	hypothetical protein
NCU01893	hypothetical protein		NCU00527	mitochondrial genome maintenance protein Mgr2
NCU01866	lactonohydrolase		NCU00522	cystathionine beta-lyase
NCU01781	hypothetical protein		NCU00502	ATP synthase subunit 4
NCU01769	hypothetical protein		NCU00472	CDC37
NCU01751	ATP-binding cassette protein		NCU00414	adenosine kinase
NCU01701	ribitol kinase		NCU00395	mRNA processing protein
NCU01649	hypothetical protein		NCU00385	ATP synthase subunit delta
NCU01607	hypothetical protein		NCU00321	hypothetical protein
NCU01605	protein kinase regulator		NCU00304	hypothetical protein
NCU01517	glucoamylase		NCU00216	NADH-cytochrome b5 reductase 1
NCU01459	hypothetical protein		NCU00194	ornithine aminotransferase
NCU01427	geranylgeranyl pyrophosphate synthetase		NCU00183	DUF185 domain-containing protein
NCU01378	acetoacetyl-CoA synthase		NCU00150	phosphoribosylformimino-5-aminoimidazole carboxamide ribotide isomerase
NCU01312	myb-like DNA-binding protein myb-1		NCU00147	ARD/ARD family protein
NCU01268	ubiquitin-conjugating enzyme E2 6		NCU00137	ssDNA binding protein
NCU01256	glutamine amidotransferase		NCU00057	ubiquinol cytochrome-c reductase assembly protein Cbp3
NCU01188	ubiquitin conjugating enzyme		NCU16657	tryptophanyl-tRNA synthetase
NCU01182	hypothetical protein		NCU16635	hypothetical protein
NCU01176	hypothetical protein		NCU16396	hypothetical protein
NCU01124	hypothetical protein		NCU11405	alpha-1,3-glucanase/mutanase
NCU01068	BAR domain-containing protein		NCU11337	hypothetical protein
NCU01057	taurine catabolism dioxygenase TauD		NCU10498	60S ribosomal protein L35
NCU01039	hypothetical protein		NCU10468	arginine biosynthesis argJ
NCU01032	hypothetical protein		NCU10220	POS9-activating factor FAP7
NCU00999	hypothetical protein		NCU10042	enolase
NCU00985	hydrolase		NCU09909	urea active transporter
NCU00916	membrane bound cation transporter		NCU09896	adenylyl-sulfate kinase
NCU00891	xylitol dehydrogenase		NCU09862	ubiquinone biosynthesis methyltransferase coq5
NCU00886	hypothetical protein		NCU09826	RNase III domain-containing protein
NCU00859	hypothetical protein		NCU09817	DAHP synthase
NCU00850	hypothetical protein		NCU09789	adenylosuccinate synthetase
NCU00848	integral membrane protein TmpA		NCU09545	methylenetetrahydrofolate reductase 2
NCU00813	disulfide isomerase		NCU09506	hypothetical protein
NCU00810	beta-galactosidase		NCU09505	hypothetical protein
NCU00809	MFS monosaccharide transporter		NCU09504	hypothetical protein
NCU00808	C6 zinc finger domain-containing protein		NCU09497	bifunctional D12/D15 fatty acid desaturase
NCU00801	MFS lactose permease		NCU09477	ADP/ATP carrier protein
NCU00709	beta-xylosidase		NCU09475	40s ribosomal protein s5
NCU00675	efr-3		NCU09326	hypothetical protein
NCU00673	serine protease p2		NCU09320	ATP phosphoribosyltransferase
NCU00642	beta-galactosidase		NCU09307	hypothetical protein
NCU00552	phytoene desaturase		NCU09250	hypothetical protein
NCU00454	hypothetical protein		NCU09206	hypothetical protein
NCU00365	hypothetical protein		NCU09143	hypothetical protein
NCU00306	MFS multidrug transporter		NCU09119	ATP synthase subunit gamma
NCU00299	peroxisomal D3,D2-enoyl-CoA isomerase		NCU09109	60S ribosomal protein L33
NCU00292	cholinesterase		NCU09089	hypothetical protein
NCU00290	ABC transporter		NCU08990	60S ribosomal protein L39
NCU00262	hypothetical protein		NCU08976	fatty acid elongase
NCU00246	hypothetical protein		NCU08963	60S ribosomal protein L30
NCU00244	glycosyl transferase		NCU08960	hypothetical protein
NCU00226	MFS transporter		NCU08898	homoaconitase
NCU00196	rho GTPase activator		NCU08888	phenylalanyl-tRNA synthetase subunit beta
NCU00152	GTP binding protein		NCU08861	hypothetical protein
NCU00138	pheromone receptor pre-1		NCU08794	UPF0041 domain-containing protein
NCU00128	hypothetical protein		NCU08693	hsp70-like protein
NCU00127	hypothetical protein		NCU08685	phosphoribosylformylglycinamidine synthase
NCU00124	hypothetical protein		NCU08648	nuclease PA3
NCU00108	serine/threonine-protein kinase 6		NCU08627	ribosomal protein CRP7
NCU00090	pH-response transcription factor pacC/RIM101		NCU08620	40S ribosomal protein S16
NCU00061	hypothetical protein		NCU08502	40S ribosomal protein S6
NCU00060	WW domain-containing protein		NCU08500	40S ribosomal protein S8
NCU00046	leucine Rich Repeat domain-containing protein		NCU08389	60S ribosomal protein L20
NCU00026	hypothetical protein		NCU08352	thioredoxin-disulfide reductase
NCU00010	heavy metal tolerance protein		NCU08344	60s ribosomal protein
NCU17261	hypothetical protein		NCU08287	pyrABCN
NCU16742	hypothetical protein		NCU08269	pyridoxamine 5'-phosphate oxidase
NCU16477	hypothetical protein		NCU08228	UDP-glucose dehydrogenase
NCU11417	nucleoside-diphosphate-sugar epimerase		NCU08226	hypothetical protein
NCU10732	mitochondrial dicarboxylate transporter		NCU08216	cystathionine beta-synthase
NCU10506	triacylglycerol lipase FGL2		NCU08120	mitochondrial ribosomal protein DAP3
NCU10359	neutral ceramidase		NCU07936	NMDA receptor-regulated protein 1
NCU10055	opsin-1		NCU07930	adenosylhomocysteinase
NCU10021	MFS monosaccharide transporter		NCU07857	60S ribosomal protein L34
NCU10015	methanesulfonate monooxygenase		NCU07830	40S ribosomal protein S14
NCU09931	oxidoreductase		NCU07829	60S ribosomal protein L7
NCU09777	UPF0075 domain-containing protein		NCU07826	40S ribosomal protein S19
NCU09776	hypothetical protein		NCU07732	carbamoyl-phosphate synthase small subunit
NCU09771	DUF895 domain membrane protein		NCU07696	hypothetical protein
NCU09755	hypothetical protein		NCU07690	methylenetetrahydrofolate reductase 1
NCU09698	hypothetical protein		NCU07659	pyruvate dehydrogenase complex
NCU09652	beta-xylosidase		NCU07576	hypothetical protein
NCU09532	L-threo-3-deoxy-hexulosonate aldolase		NCU07562	60S ribosomal protein L43
NCU09429	flavin-containing monooxygenase		NCU07560	50S ribosomal subunit L30
NCU09425	NdvB protein		NCU07550	triosephosphate isomerase
NCU09407	patatin family phospholipase		NCU07503	hypothetical protein
NCU09403	NmrA family protein		NCU07420	eIF4A
NCU09287	sugar transporter		NCU07386	Fe superoxide dismutase
NCU09271	hypothetical protein		NCU07375	MFS phosphate transporter
NCU09267	copper radical oxidase		NCU07205	nitrate transporter CRNA
NCU09263	hypothetical protein		NCU07182	40S ribosomal protein S24
NCU09235	conidiation-specific protein-8		NCU07112	hypothetical protein
NCU09231	DUF1275 domain-containing protein		NCU07070	ATP-dependent RNA helicase dbp-9
NCU09160	HPP family protein		NCU07014	40S ribosomal protein S17
NCU09057	hypothetical protein		NCU06934	hypothetical protein
NCU09043	caleosin domain-containing protein		NCU06923	methionine aminopeptidase 1
NCU09027	MFS transporter		NCU06918	purine permease
NCU08949	hypothetical protein		NCU06892	40S ribosomal protein S20
NCU08847	hypothetical protein		NCU06843	60S ribosomal protein L3
NCU08791	catalase-1		NCU06785	ATP-citrate synthase subunit 1
NCU08771	acetolactate synthase		NCU06783	ATP citrate lyase
NCU08769	conidiation-specific protein 6		NCU06743	hypothetical protein
NCU08755	beta-glucosidase 1		NCU06697	Ser/Thr protein phosphatase
NCU08715	hypothetical protein		NCU06661	60S ribosomal protein L22
NCU08713	hypothetical protein		NCU06632	outer mitochondrial membrane translocase 20
NCU08541	hypothetical protein		NCU06619	neutral amino acid permease
NCU08516	aldose 1-epimerase		NCU06554	phosphoserine phosphatase
NCU08491	hypothetical protein		NCU06550	pyridoxine 1
NCU08490	hypothetical protein		NCU06549	pyridoxine 2
NCU08469	hypothetical protein		NCU06512	methionine synthase
NCU08457	rodlet protein		NCU06482	pyruvate dehydrogenase E1 component alpha subunit
NCU08455	hypothetical protein		NCU06432	40S ribosomal protein S12
NCU08429	hypothetical protein		NCU06431	40S ribosomal protein S22
NCU08428	MFS transporter		NCU06232	3-isopropylmalate dehydrogenase
NCU08351	hypothetical protein		NCU06226	60S ribosomal protein L25
NCU08190	hypothetical protein		NCU06210	hypothetical protein
NCU08189	endo-1,4-beta-xylanase		NCU06189	5-aminolevulinate synthase
NCU08147	Na or K P-type ATPase		NCU06187	adenylosuccinate lyase
NCU08114	hexose transporter		NCU06075	pyruvate kinase
NCU08017	hypothetical protein		NCU06066	hypothetical protein
NCU07967	hypothetical protein		NCU06047	40S ribosomal protein S2
NCU07966	calcium-transporting ATPase 3		NCU06003	mannose-1-phosphate guanyltransferase
NCU07723	norsolorinic acid reductase		NCU05989	hypothetical protein
NCU07325	conidiation-specific protein con-10		NCU05974	cell wall glucanosyltransferase Mwg1
NCU07311	hypothetical protein		NCU05969	endo-1,4-beta-glucanase
NCU07310	hypothetical protein		NCU05890	hypothetical protein
NCU07273	hypothetical protein		NCU05835	hypothetical protein
NCU07225	endo-1,4-beta-xylanase 2		NCU05830	general amino-acid permease GAP1
NCU07158	hypothetical protein		NCU05829	hypothetical protein
NCU07133	metallo-beta-lactamase superfamily protein		NCU05814	hypothetical protein
NCU07068	K(+)/H（+) antiporter 1		NCU05810	guanine nucleotide-binding protein subunit beta-like protein
NCU07067	mannosyl-oligosaccharide alpha-1,2-mannosidase		NCU05804	60S ribosomal protein L19
NCU07063	hypothetical protein		NCU05776	amino acid permease
NCU06985	hypothetical protein		NCU05712	hypothetical protein
NCU06977	hypothetical protein		NCU05599	40S ribosomal protein S28
NCU06971	transcriptional activator xlnR		NCU05554	60S ribosomal protein L13
NCU06656	transcriptional activator protein acu-15		NCU05548	phospho-2-dehydro-3-deoxyheptonate aldolase
NCU06603	ThiJ/PfpI family protein		NCU05516	biotin apo-protein ligase
NCU06536	hypothetical protein		NCU05410	acetylornithine aminotransferase
NCU06518	NADH-cytochrome b5 reductase 2		NCU05390	mitochondrial phosphate carrier protein
NCU06414	hypothetical protein		NCU05304	nuclear segregation protein
NCU06358	high affinity glucose transporter RGT2		NCU05290	orotate phosphoribosyltransferase
NCU06265	hypothetical protein		NCU05259	acyl-CoA desaturase 1
NCU06020	chitinase		NCU05226	ABC transporter
NCU06009	oxidoreductase		NCU05168	arginine transporter
NCU06005	glycerol kinase		NCU05095	phenylalanyl-tRNA synthetase subunit alpha
NCU05980	carboxypeptidase S1		NCU05075	mitochondrial tricarboxylate transporter
NCU05853	MFS sugar transporter		NCU05032	60S ribosomal protein L40
NCU05838	hypothetical protein		NCU04987	hemolysin-III channel protein Izh2
NCU05819	DUF1237 domain-containing protein		NCU04945	mitochondrial intermembrane space protein Mia40
NCU05770	peroxidase/catalase 2		NCU04899	malate dehydrogenase
NCU05639	hypothetical protein		NCU04817	electron transfer protein 1
NCU05627	high affinity glucose transporter ght1		NCU04779	60S ribosomal protein L8
NCU05585	MFS quinate transporter		NCU04768	electron transfer flavoprotein-ubiquinone oxidoreductase
NCU05519	MFS transporter		NCU04754	branched-chain-amino-acid aminotransferase
NCU05500	hypothetical protein		NCU04720	nitrite reductase
NCU05493	hypothetical protein		NCU04656	MFS transporter
NCU05414	hypothetical protein		NCU04553	ubiquitin/ribosomal protein S27a
NCU05148	hypothetical protein		NCU04552	40S ribosomal protein S26E
NCU04994	leucine aminopeptidase 2		NCU04412	hypothetical protein
NCU04930	hypothetical protein		NCU04385	3-isopropylmalate dehydratase
NCU04914	hypothetical protein		NCU04334	chaperonin
NCU04908	hypothetical protein		NCU04331	60s ribosomal protein l5
NCU04885	alpha-xylosidase		NCU04304	outer mitochondrial membrane protein porin
NCU04884	alpha/beta hydrolase fold protein		NCU04303	asparagine synthetase 2
NCU04880	hypothetical protein		NCU04280	aconitate hydratase
NCU04848	hypothetical protein		NCU04277	homoserine kinase
NCU04808	hypothetical protein		NCU04195	purine-cytosine permease FCY21
NCU04802	peroxisomal biogenesis factor		NCU04171	50S ribosomal protein L5
NCU04797	fructose-1,6-bisphosphatase		NCU04156	C-8 sterol isomerase erg-1
NCU04674	alpha-glucosidase		NCU04118	aspartokinase
NCU04669	hypothetical protein		NCU04068	60S ribosomal protein L6
NCU04650	hypothetical protein		NCU03988	60S ribosomal protein L18
NCU04605	hypothetical protein		NCU03936	tRNA methyltransferase
NCU04521	hypothetical protein		NCU03935	homoserine dehydrogenase
NCU04491	hypothetical protein		NCU03926	37S ribosomal protein Rsm24
NCU04295	transcription factor		NCU03922	hydroxymethylglutaryl-CoA synthase
NCU04272	ZZ type zinc finger domain-containing protein		NCU03806	ribosomal protein L27a.e
NCU04255	hypothetical protein		NCU03791	hypothetical protein
NCU04249	hypothetical protein		NCU03768	lysophospholipase
NCU04078	NAD-dependent methanol dehydrogenase		NCU03757	60S ribosomal protein L4-A
NCU03813	formate dehydrogenase		NCU03748	saccharopine dehydrogenase
NCU03803	sorbitol utilization protein SOU2		NCU03738	40S ribosomal protein S29
NCU03684	hypothetical protein		NCU03703	60S ribosomal protein L17
NCU03648	glutaminase A		NCU03695	phosphatidylserine decarboxylase proenzyme 1
NCU03636	hypothetical protein		NCU03635	60S ribosomal protein L38
NCU03426	pps1 dual specificty phosphatase		NCU03621	nuclear migration protein
NCU03415	aldehyde dehydrogenase		NCU03608	ketol-acid reductoisomerase
NCU03388	stomatin family protein		NCU03565	ribosomal protein L26
NCU03332	3-oxoacyl-(acyl-carrier-protein) reductase		NCU03561	mitochondrial carrier protein
NCU03270	hypothetical protein		NCU03559	ubiquinol-cytochrome c reductase complex core protein 2
NCU02932	hypothetical protein		NCU03394	ribosomal protein S15
NCU02739	transcription factor RfeD		NCU03393	ribosome-associated protein
NCU02702	glucokinase		NCU03343	37S ribosomal protein S25
NCU02690	mitochondrial integral membrane protein		NCU03302	60S ribosomal protein L36
NCU02596	hypothetical protein		NCU03297	cytochrome c peroxidase
NCU02583	alpha-glucosidase		NCU03293	hypothetical protein
NCU02582	RCO3		NCU03230	mitochondrial ribosomal protein subunit S18
NCU02579	FAS1 domain-containing protein		NCU03166	phosphoribosylaminoimidazole-succinocarboxamide synthase
NCU02552	RING-8 protein		NCU03150	60S ribosomal protein L24
NCU02540	meiotic expression up-regulated protein 14		NCU03148	nascent polypeptide-associated complex beta subunit
NCU02500	clock-controlled pheromone CCG-4		NCU03118	hypothetical protein
NCU02463	bax Inhibitor family protein		NCU03117	inosine-5'-monophosphate dehydrogenase IMD2
NCU02343	alpha-L-arabinofuranosidase 2		NCU03102	40S ribosomal protein S11
NCU02307	hypothetical protein		NCU03080	hypothetical protein
NCU02188	sugar transporter		NCU03038	40S ribosomal protein S13
NCU02179	D-lactate dehydrogenase		NCU03010	L-aminoadipate-semialdehyde dehydrogenase large subunit
NCU02139	annexin ANXC4		NCU03004	pyruvate dehydrogenase E1 component
NCU02100	LMBR1 domain-containing protein 1		NCU02954	homoisocitrate dehydrogenase
NCU02097	short chain dehydrogenase		NCU02905	60S ribosomal protein L23
NCU01989	hypothetical protein		NCU02804	mitochondrial 60S ribosomal protein L25
NCU01970	DUF718 domain-containing protein		NCU02744	60S ribosomal protein L9
NCU01968	MFS transporter		NCU02707	60S ribosomal protein L6
NCU01958	mating-type protein A-1		NCU02657	s-adenosylmethionine synthetase
NCU01815	hypothetical protein		NCU02639	argininosuccinate synthase
NCU01750	hypothetical protein		NCU02629	bifunctional purine biosynthesis protein
NCU01636	2-hydroxychromene-2-carboxylate isomerase		NCU02624	cytochrome P450 51
NCU01510	meiotically up-regulated 190 protein		NCU02571	acetyl-CoA acetyltransferase
NCU01451	hypothetical protein		NCU02549	ubiquinol-cytochrome-c reductase subunit beta
NCU01417	propionate-CoA ligase		NCU02530	cytochrome c oxidase copper chaperone Cox17
NCU01275	oxidoreductase		NCU02509	60S ribosomal protein L11
NCU01233	aldose reductase		NCU02450	threonine dehydratase
NCU01231	carboxylic acid transporter		NCU02430	cystathionine gamma-synthase
NCU01230	serum paraoxonase/arylesterase		NCU02325	GMP synthase
NCU01140	NAD(P) transhydrogenase		NCU02274	serine hydroxymethyltransferase
NCU01132	MFS monosaccharide transporter		NCU02252	phosphoglycerate mutase
NCU01064	hypothetical protein		NCU02209	delta-12 fatty acid desaturase
NCU01063	hypothetical protein		NCU02181	40S ribosomal protein S4
NCU00988	MFS quinate transporter		NCU01998	septin
NCU00943	trehalase		NCU01983	hypothetical protein
NCU00821	sugar transporter		NCU01977	urea transporter
NCU00803	MFS transporter		NCU01966	60S ribosomal protein L37
NCU00782	pantothenate transporter liz1		NCU01949	40S ribosomal protein S9
NCU00766	hypothetical protein		NCU01948	ribosomal protein Srp1
NCU00643	L-arabinitol 4-dehydrogenase		NCU01894	hypothetical protein
NCU00608	AMP-binding enzyme		NCU01882	purine transporter
NCU00586	non-anchored cell wall protein 6		NCU01827	60S ribosomal protein L27
NCU00461	NAD-specific glutamate dehydrogenase		NCU01800	37S ribosomal protein S5
NCU00322	hypothetical protein		NCU01786	ribose-phosphate pyrophosphokinase II
NCU00245	hypothetical protein		NCU01776	60S ribosomal protein L15
NCU00195	MFS transporter		NCU01752	non-anchored cell wall protein 2
NCU00025	integral membrane protein		NCU01666	acetolactate synthase small subunit
NCU17258	hypothetical protein		NCU01633	hexose transporter HXT13
NCU17205	hypothetical protein		NCU01632	pentafunctional AROM polypeptide
NCU17136	hypothetical protein		NCU01579	hypothetical protein
NCU17100	hypothetical protein		NCU01568	hypothetical protein
NCU17053	hypothetical protein		NCU01552	ribosomal protein S28
NCU16822	hypothetical protein		NCU01528	glyceraldehyde 3-phosphate-dehydrogenase
NCU16710	hypothetical protein		NCU01516	mitochondrial co-chaperone GrpE
NCU16699	hypothetical protein		NCU01452	40S ribosomal protein S1
NCU16653	hypothetical protein		NCU01439	D-3-phosphoglycerate dehydrogenase 1
NCU16599	C6 zinc finger domain-containing protein		NCU01353	mixed-linked glucanase
NCU16525	steroid 5 alpha-reductase		NCU01319	hypothetical protein
NCU16363	hypothetical protein		NCU01317	60S ribosomal protein L12
NCU16349	hypothetical protein		NCU01302	hydrolase
NCU11395	S-(hydroxymethyl)glutathione dehydrogenase		NCU01300	imidazoleglycerol-phosphate dehydratase
NCU11341	translation initiation factor eIF-2B		NCU01299	hypothetical protein
NCU11325	alcohol dehydrogenase		NCU01289	hypothetical protein
NCU11307	CCC1		NCU01227	succinyl-CoA ligase alpha-chain
NCU11240	hypothetical protein		NCU01221	60S ribosomal protein L16
NCU11196	3-hydroxyacyl-CoA dehydrogenase		NCU01195	Glu/Leu/Phe/Val dehydrogenase
NCU11195	D-isomer specific 2-hydroxyacid dehydrogenase		NCU01179	outer membrane translocase 40 kDa subunit
NCU10675	methionine permease		NCU01157	glutamate-cysteine ligase catalytic subunit
NCU10591	hypothetical protein		NCU01065	ammonium transporter MEP2
NCU10546	4-coumarate-CoA ligase		NCU01015	hypothetical protein
NCU10539	hypothetical protein		NCU00979	60S acidic ribosomal protein P2
NCU10537	hypothetical protein		NCU00971	ribosomal protein S12
NCU10507	hypothetical protein		NCU00963	methylenetetrahydrofolate dehydrogenase
NCU10360	hypothetical protein		NCU00915	aspartyl-tRNA synthetase
NCU10301	hypothetical protein		NCU00883	hypothetical protein
NCU10070	hypothetical protein		NCU00792	branched-chain-amino-acid aminotransferase
NCU10059	streptomycin biosynthesis protein StrI		NCU00768	mRNA binding post-transcriptional regulator
NCU10040	hypothetical protein		NCU00635	nascent polypeptide-associated complex subunit alpha
NCU09959	hypothetical protein		NCU00567	Arg-6 protein
NCU09864	2-oxoisovalerate dehydrogenase alpha subunit		NCU00554	aspartate-semialdehyde dehydrogenase
NCU09786	hypothetical protein		NCU00520	oxidoreductase
NCU09785	hypothetical protein		NCU00489	cytoplasmic ribosomal protein 10
NCU09782	hypothetical protein		NCU00475	40S ribosomal protein S18
NCU09772	hypothetical protein		NCU00464	60S ribosomal protein L32
NCU09738	alpha-ketoglutarate dependent xanthine dioxygenase		NCU00431	mitochondrial import receptor subunit Tom22
NCU09718	n(4)-(beta-n-acetylglucosaminyl)-l-asparaginase		NCU00413	60S ribosomal protein L2
NCU09717	hypothetical protein		NCU00408	hypothetical protein
NCU09714	hypothetical protein		NCU00405	glycyl-tRNA synthetase 1
NCU09692	phosphatidic acid phosphatase beta		NCU00371	mitochondrial import inner membrane translocase subunit tim23
NCU09682	secreted glycosyl hydrolase		NCU00315	60S ribosomal protein L29
NCU09656	carboxymethylenebutenolidase		NCU00294	60S ribosomal protein L10a
NCU09654	MFS transporter		NCU00265	hypothetical protein
NCU09619	hypothetical protein		NCU00258	40s ribosomal protein s7
NCU09611	fructosamine-3-kinase		NCU00177	phosphoribosylformylglycinamidine cyclo-ligase
NCU09575	sterol esterase		NCU00088	4-nitrophenylphosphatase
NCU09526	hypothetical protein		NCU00051	hypothetical protein
NCU09525	secreted protein		NCU00050	pyruvate dehydrogenase X component
NCU09502	hypothetical protein		NCU16555	hypothetical protein
NCU09473	3-ketoacyl-acyl carrier protein reductase		NCU16306	hypothetical protein
NCU09402	hypothetical protein		NCU10053	thymidylate synthase
NCU09358	hexose carrier protein		NCU09929	hypothetical protein
NCU09306	hypothetical protein		NCU09911	formyltetrahydrofolate deformylase
NCU09305	hypothetical protein		NCU09733	SUN domain-containing protein
NCU09304	glutamate-1-semialdehyde 2,1-aminomutase		NCU09499	hypothetical protein
NCU09285	zinc-containing alcohol dehydrogenase		NCU09498	hypothetical protein
NCU09270	hypothetical protein		NCU09476	40S ribosomal protein S25
NCU09266	methylmalonate-semialdehyde dehydrogenase		NCU09463	leucyl-tRNA synthetase
NCU09207	hypothetical protein		NCU09415	hypothetical protein
NCU09185	hypothetical protein		NCU09131	nucleolar protein 12
NCU09184	indoleamine 2,3-dioxygenase		NCU09124	hypothetical protein
NCU09183	kynureninase		NCU09076	ATP-dependent RNA helicase
NCU09170	alpha-N-arabinofuranosidase II		NCU09003	hypothetical protein
NCU09169	NmrA family transcriptional regulator		NCU08968	dimethyladenosine transferase
NCU09161	translation factor pelota		NCU08944	N-acetyltransferase complex ARD1 subunit
NCU09141	pyridoxal reductase		NCU08923	zinc knuckle domain-containing protein
NCU09115	cytochrome P450 52A11		NCU08903	Nop10 family nucleolar RNA-binding protein
NCU09022	hypothetical protein		NCU08882	NAD binding Rossmann fold oxidoreductase
NCU09000	fyv-10		NCU08786	hypothetical protein
NCU08978	hypothetical protein		NCU08743	inorganic phosphate transporter
NCU08977	long chain fatty alcohol oxidase		NCU08668	pre-rRNA-processing protein esf-2
NCU08957	hypothetical protein		NCU08663	nonsense-mediated mRNA decay protein 3
NCU08924	acyl-CoA dehydrogenase		NCU08411	aspartate aminotransferase
NCU08856	myo-inositol oxygenase		NCU08409	tryptophan synthetase
NCU08855	hypothetical protein		NCU08323	bystin
NCU08775	hypothetical protein		NCU08295	RNA-binding La domain-containing protein
NCU08770	hypothetical protein		NCU08277	eukaryotic translation initiation factor 2 alpha subunit
NCU08768	hypothetical protein		NCU08195	arginyl-tRNA synthetase
NCU08703	inorganic pyrophosphatase		NCU08162	argininosuccinate lyase
NCU08699	bli-4 protein		NCU08090	hypothetical protein
NCU08677	hypothetical protein		NCU08071	ribosomal protein S16
NCU08549	UDP-galactose 4-epimerase		NCU07982	acetolactate synthase
NCU08527	hypothetical protein		NCU07956	pre-rRNA-processing protein PNO1
NCU08489	transporter SMF1/ESP1		NCU07859	cyclopropane-fatty-acyl-phospholipid synthase
NCU08435	RNA-dependent RNA polymerase		NCU07761	hypothetical protein
NCU08412	endo-beta-1,4-mannanase		NCU07725	chorismate mutase
NCU08356	acetamidase		NCU07649	integral membrane protein
NCU08350	hypothetical protein		NCU07551	hypothetical protein
NCU08333	bleomycin hydrolase		NCU07547	60S acidic ribosomal protein P0
NCU08274	hypothetical protein		NCU07481	morphogenesis protein
NCU08191	hypothetical protein		NCU07408	60S ribosomal protein P0
NCU08168	hypothetical protein		NCU07308	fatty acid synthase alpha subunit reductase
NCU08166	hypothetical protein		NCU07307	fatty acid synthase beta subunit dehydratase
NCU08152	high affinity glucose transporter		NCU07166	hypothetical protein
NCU08124	3-ketosteroid-delta-1-dehydrogenase		NCU06943	SIK1
NCU08076	TPR domain-containing protein		NCU06914	histidyl-tRNA synthetase
NCU08037	hypothetical protein		NCU06836	acetyl-coenzyme A synthetase
NCU07921	hypothetical protein		NCU06727	spermidine synthase
NCU07906	methyltransferase		NCU06679	histone acetyltransferase type B subunit 2
NCU07894	oligopeptide transporter 2		NCU06666	inositol-3-phosphate synthase
NCU07888	hypothetical protein		NCU06509	hypothetical protein
NCU07718	hypothetical protein		NCU06485	hypothetical protein
NCU07618	hypothetical protein		NCU06457	asparaginyl-tRNA synthetase
NCU07474	ergot alkaloid biosynthetic protein A		NCU06279	eukaryotic translation initiation factor 3
NCU07424	hypothetical protein		NCU06185	ACW-9
NCU07332	hypothetical protein		NCU06112	glutamate decarboxylase
NCU07322	glyoxalase		NCU06054	squalene synthetase
NCU07287	hypothetical protein		NCU06031	mitochondrial peroxiredoxin PRX1
NCU07267	bli-3		NCU05982	hexaprenyldihydroxybenzoate methyltransferase
NCU07142	hypothetical protein		NCU05878	hypothetical protein
NCU07080	hypothetical protein		NCU05836	glycosyl hydrolase family 47 protein
NCU06961	exopolygalacturonase		NCU05826	hypothetical protein
NCU06960	enoyl-CoA hydratase/carnithine racemase		NCU05680	alpha-1,2-mannosyltransferase Kre5
NCU06933	hypothetical protein		NCU05575	hypothetical protein
NCU06895	cytochrome P450 4A5		NCU05453	ER to Golgi transporter
NCU06809	hormone-sensitive lipase		NCU05420	chorismate synthase
NCU06682	plasma membrane proteolipid 3		NCU05289	nucleolar GTP-binding protein 1
NCU06681	hypothetical protein		NCU05287	50S ribosomal protein L4
NCU06616	S-adenosylmethionine-dependent methyltransferase		NCU05285	C2H2 transcription factor RfeC
NCU06610	PQ loop repeat protein		NCU05278	cytochrome P450 61
NCU06583	hypothetical protein		NCU05264	pyrimidine 5'-nucleotidase
NCU06555	hypothetical protein		NCU05023	hypothetical protein
NCU06543	acyl-CoA dehydrogenase		NCU04983	lathosterol oxidase
NCU06324	hypothetical protein		NCU04765	hypothetical protein
NCU06250	F-box/LRR repeat containing protein 2		NCU04620	hypothetical protein
NCU06173	hypothetical protein		NCU04609	hypothetical protein
NCU06156	hypothetical protein		NCU04603	hypothetical protein
NCU06153	monooxygenase		NCU04579	dihydroxy-acid dehydratase
NCU05990	cell surface receptor/MFS transporter		NCU04456	hypothetical protein
NCU05956	beta-galactosidase		NCU04454	mannosyl transferase
NCU05906	hypothetical protein		NCU04216	amidophosphoribosyltransferase
NCU05882	cellulase		NCU04165	low-temperature viability protein ltv1
NCU05850	rubredoxin-NAD（+) reductase		NCU04155	exosome component 1
NCU05708	phenol 2-monooxygenase		NCU04097	ABC transporter
NCU05652	hypothetical protein		NCU04020	lysyl-tRNA synthetase
NCU05537	fumarylacetoacetase		NCU03928	hypothetical protein
NCU05534	hypothetical protein		NCU03826	elongation factor 1-gamma
NCU05499	homogentisate 1,2-dioxygenase		NCU03737	elongation factor Tu
NCU05498	hypothetical protein		NCU03735	hypothetical protein
NCU05394	MFS transporter		NCU03702	rRNA 2'-O-methyltransferase fibrillarin
NCU05387	hydrolase		NCU03669	AdoMet-dependent rRNA methyltransferase spb1
NCU05381	hypothetical protein		NCU03596	CRAL/TRIO domain-containing protein
NCU05315	hypothetical protein		NCU03575	isoleucyl-tRNA synthetase
NCU05260	protein kinase domain-containing protein		NCU03560	DNA-directed RNA polymerase III subunit rpc-3
NCU05229	hypothetical protein		NCU03548	hypothetical protein
NCU05170	hypothetical protein		NCU03396	nucleolar protein nop-58
NCU05157	cation diffusion facilitator 10		NCU03223	sn-1,2-diacylglycerol cholinephosphotransferase
NCU05149	hypothetical protein		NCU03051	WD domain-containing protein
NCU05078	protein-beta-aspartate methyltransferase		NCU03030	tyrosyl-tRNA synthetase
NCU05070	hypothetical protein		NCU03009	zuotin
NCU05069	FAD dependent oxidoreductase		NCU02785	phospho-2-dehydro-3-deoxyheptonate aldolase
NCU05040	hypothetical protein		NCU02784	hypothetical protein
NCU05018	hypothetical protein		NCU02720	hypothetical protein
NCU05005	HHE domain-containing protein		NCU02677	carbamoyl-phosphate synthase large subunit
NCU04949	hypothetical protein		NCU02668	cell wall synthesis protein-Penicillium chrysogenum
NCU04912	HET domain-containing protein		NCU02627	hypothetical protein
NCU04845	phytanoyl-CoA dioxygenase		NCU02533	DNA-directed RNA polymerase I and III polypeptide
NCU04803	2-nitropropane dioxygenase family oxidoreductase		NCU02528	hypothetical protein
NCU04796	3-ketoacyl-CoA thiolase		NCU02470	hypothetical protein
NCU04786	SNF2 family helicase/ATPase		NCU02359	hypothetical protein
NCU04778	carbonic anhydrase		NCU02336	capsule associated protein
NCU04690	hypothetical protein		NCU02305	decaprenyl-diphosphate synthase subunit 1
NCU04667	hypothetical protein		NCU02184	hypothetical protein
NCU04657	1-aminocyclopropane-1-carboxylate deaminase		NCU02075	heat shock protein 70
NCU04655	hypothetical protein		NCU02059	endothiapepsin
NCU04475	lipase B		NCU02010	2-isopropylmalate synthase
NCU04415	hypothetical protein		NCU01993	ethanolaminephosphotransferase
NCU04388	phosphatidylglycerol/phosphatidylinositol transfer protein		NCU01985	sulfate adenylyltransferase
NCU04368	glutathione S-transferase Gst3		NCU01965	valyl-tRNA synthetase
NCU04283	hypothetical protein		NCU01957	AR2
NCU04282	hypothetical protein		NCU01824	UDP-galactopyranose mutase
NCU04231	hypothetical protein		NCU01728	6-phosphofructo-2-kinase
NCU04133	peptidase family M28		NCU01720	hypothetical protein
NCU04099	alpha-methylacyl-CoA racemase		NCU01692	mitochondrial citrate synthase
NCU04070	hypothetical protein		NCU01680	plasma membrane ATPase
NCU03985	DUF159 domain-containing protein		NCU01675	ribosomal RNA-processing protein 12
NCU03949	FMN-dependent 2-nitropropane dioxygenase		NCU01667	ornithine carbamoyltransferase
NCU03913	2-oxoisovalerate dehydrogenase beta subunit		NCU01589	heat shock protein 60
NCU03848	hypothetical protein		NCU01550	adenylate kinase cytosolic
NCU03805	hypothetical protein		NCU01524	ribosome biogenesis protein BRX1
NCU03793	hypothetical protein		NCU01503	pre-rRNA processing protein Tsr1
NCU03779	dihydroxyacetone kinase 1		NCU01418	clock-controlled gene-6
NCU03753	clock controlled protein CCG-1		NCU01367	small nucleolar ribonucleoprotein complex subunit
NCU03736	hypothetical protein		NCU01333	Delta（24（24（1)))-sterol reductase
NCU03693	oxidoreductase		NCU01320	glutathione S-transferase
NCU03661	GTPase-activating protein GYP7		NCU01301	60S ribosomal subunit assembly/export protein loc-1
NCU03646	hypothetical protein		NCU01290	centromere/microtubule-binding protein CBF5
NCU03643	cutinase transcription factor 1 beta		NCU01283	hypothetical protein
NCU03639	lipase		NCU01271	ornithine decarboxylase
NCU03617	haloacid dehalogenase		NCU01257	hypothetical protein
NCU03603	cytochrome b5		NCU01241	mitochondrial carrier protein
NCU03462	leucine Rich Repeat domain-containing protein		NCU01136	hypothetical protein
NCU03385	hypothetical protein		NCU01083	S-adenosylmethionine decarboxylase
NCU03378	TOL		NCU00957	anchored cell wall protein 2
NCU03372	nonspecific lipid-transfer protein		NCU00952	mitochondrial ribosomal protein L44
NCU03328	endoglucanase II		NCU00935	hypothetical protein
NCU03313	hypothetical protein		NCU00931	lysyl-tRNA synthetase
NCU03295	4-coumarate-CoA ligase 1		NCU00925	pescadillo
NCU03188	sugar 1,4-lactone oxidase		NCU00811	hypothetical protein
NCU03171	small oligopeptide transporter		NCU00729	hypothetical protein
NCU03105	hypothetical protein		NCU00712	3-hydroxy-3-methylglutaryl-coenzyme A reductase
NCU03016	hypothetical protein		NCU00644	ATP synthase subunit G
NCU02990	hypothetical protein		NCU00634	ribosomal protein L14
NCU02959	hypothetical protein		NCU00404	RNA processing factor 1
NCU02941	hypothetical protein		NCU00309	WSC domain-containing protein
NCU02929	hypothetical protein		NCU00106	glutamate 5-kinase
NCU02906	NAD-dependent malic enzyme 1		NCU00105	60S ribosome subunit biogenesis protein NIP7
NCU02850	alcohol dehydrogenase		NCU00021	hypothetical protein
NCU02718	hypothetical protein
NCU02704	branched-chain alpha-keto acid dehydrogenase E2 component
NCU02700	hypothetical protein
NCU02679	carboxylesterase
NCU02608	hypothetical protein
NCU02597	hypothetical protein
NCU02580	fumarate reductase Osm1
NCU02526	hypothetical protein
NCU02523	hypothetical protein
NCU02459	DUF52 domain-containing protein
NCU02410	hypothetical protein
NCU02273	vacuolar protease A
NCU02238	pantothenate transporter liz1
NCU02127	methylcrotonoyl-CoA carboxylase subunit beta
NCU02126	isovaleryl-CoA dehydrogenase
NCU02031	hypothetical protein
NCU02027	acyl-protein thioesterase 1
NCU01972	hypothetical protein
NCU01946	hypothetical protein
NCU01891	hypothetical protein
NCU01881	hypothetical protein
NCU01868	MFS maltose permease MalP
NCU01861	short chain dehydrogenase/reductase family protein
NCU01830	4-hydroxyphenylpyruvate dioxygenase
NCU01493	hypothetical protein
NCU01402	indoleamine 2,3-dioxygenase
NCU01356	hypothetical protein
NCU01258	cyanase
NCU01181	acyl-CoA dehydrogenase family member 11
NCU01138	CipA protein
NCU01107	short-chain dehydrogenase
NCU01092	3-oxoacyl-(acyl-carrier-protein) reductase
NCU00937	beta-glucuronidase
NCU00873	hypothetical protein
NCU00864	TIM-barrel enzyme family protein
NCU00863	transcriptional regulator
NCU00677	phenylacetyl-CoA ligase
NCU00591	methylcrotonoyl-CoA carboxylase subunit alpha
NCU00561	hypothetical protein
NCU00378	aldehyde dehydrogenase
NCU00373	hypothetical protein
NCU00305	short chain dehydrogenase
NCU00268	hypothetical protein
NCU00250	hypothetical protein
NCU00175	hypothetical protein
NCU00132	hypothetical protein
NCU00130	beta-glucosidase
NCU00129	AMP-binding domain-containing protein
NCU00080	DUF1295 domain-containing protein
