# Supplementary material for: Transcriptional comparison of the filamentous fungus Neurospora crassa growing on three major monosaccharides D-glucose, D-xylose and L-arabinose
Source: Biotechnol Biofuels. 2014 Feb 28;7:31. doi: 10.1186/1754-6834-7-31 (PMC4015282; doi:10.1186/1754-6834-7-31)
Supplement: Additional file 8: Table S8 — The expression levels of transcription factors showing significantly upregulated levels on L-arabinose. Table S9 Hemicellulase gene expression levels of the transcription factor deletion strains monitored by RT-PCR versus the wild-type strain when exposed to L-arabinose for 4 h. [file 1754-6834-7-31-S8.xlsx]

## Sheet: Table S8
Locus	gene family	Annotation	D-glucose_RPKM	L-arabinose_RPKM	D-xylose_RPKM
NCU08726	Zn2Cys6	fluffy	4.99626	176.717	1.65948
NCU03552	c2h2	hypothetical protein	1.60693	45.3313	1.99355
NCU04866	Zn2Cys6	ADA-6	6.9105	150.399	15.0608
NCU06971	Zn2Cys6	transcriptional activator xlnR	1.14496	23.6039	18.9856
NCU00808	Zn2Cys6	C6 zinc finger domain-containing protein	1.75268	21.8026	3.27475
NCU02787	Zn2Cys6	hypothetical protein	4.01564	43.57	5.55928
NCU02307	Zn2Cys6	hypothetical protein	6.15912	56.0594	4.7662
NCU02713	c2h2	conidial separation-1	20.0207	155.318	24.0638
NCU03043	c2h2	C2H2 finger domain-containing protein FlbC	34.8036	252.045	46.2619
NCU01312	Myb	myb-like DNA-binding protein myb-1	14.2458	89.6187	39.6645
NCU05411	Zn2Cys6	pathway-specific nitrogen regulator	8.48235	50.2536	15.1246
NCU01459	bzip	hypothetical protein	12.9247	75.5267	4.8505
NCU10006	c2h2	hypothetical protein	6.94833	34.2711	6.82762
NCU04390	Zn2Cys6	fungal specific transcription factor	6.80063	25.6761	4.69493
NCU06656	Zn2Cys6	transcriptional activator protein acu-15	38.6646	140.15	71.351
NCU00090	c2h2	pH-response transcription factor pacC/RIM101	70.9235	242.853	96.2714
NCU07705	Zn2Cys6	C6 finger domain-containing protein	7.67125	25.8349	17.3103
NCU05064	c2h2	C2H2 transcription factor	13.8562	46.1347	11.5701
NCU04179	c2h2	C2H2 transcription factor	20.6711	64.3995	12.1596
NCU06799	Zn2Cys6	fungal specific transcription factor	12.5688	36.4011	11.7421
NCU08307	Zn2Cys6	hypothetical protein	13.3825	38.3664	12.705

## Sheet: Table S9
	NCU01900	NCU02343	NCU05924	NCU07130	NCU07225	NCU08189	NCU09652
WT	1	1	1	1	1	1	1
△NCU00808	0.8	0.83	0.45	0.53	0.47	0.69	0.79
△NCU01312	0.87	0.9	1.34	1.01	0.96	0.81	0.86
△NCU01459	4.82	1.7	0.56	0.53	1.34	4.21	1.37
△NCU02307	1.86	1.26	1	1.02	1.12	1.46	1.32
△NCU02713	0.66	1.36	0.96	1.5	0.51	0.6	1.15
△NCU02787	0.55	0.46	0.43	0.94	0.48	0.62	0.57
△NCU03043	1.37	1.86	1.62	2.17	1.62	1.72	1.43
△NCU04179	3.46	1.52	0.71	1.11	1.91	3.44	0.86
△NCU04390	0.71	0.55	0.39	0.56	0.47	0.6	0.67
△NCU05064	4.14	2.79	1.83	2.02	24.1	7.73	2.07
△NCU05411	1.3	2.23	3.12	0.8	2.19	1.64	1.87
△NCU06656	1.68	2.23	1.04	2.06	1.12	1.48	1.5
△NCU06799	1.07	2.23	1.18	0.4	0.64	0.68	0.93
△NCU06971	0.57	2.23	0.45	0.84	0.31	0.67	0.7
△NCU07705	0.8	2.23	0.25	0.12	0.79	0.79	0.73
△NCU08307	0.67	2.23	0.96	0.81	0.98	0.97	0.91
△NCU04866	0.24	0.47	1.3	1.48	0.58	0.35	0.7
△NCU08726	0.36	0.56	0.83	0.79	0.25	0.6	1
△NCU10006	0.29	0.26	0.26	0.18	0.19	0.34	0.54
△NCU08807	3.96	2.23	2.81	4.06	111.95	2.11	5.48
△NCU08042	0.46	2.23	0.2	0.16	0.23	0.88	0.38
